# Supplementary material for: Defined roles for the Staphylococcus aureus POT transporter DtpT in di/tripeptide uptake and glutathione utilisation inside human macrophages
Source: PLoS Pathog. 2025 Sep 26;21(9):e1013535. doi: 10.1371/journal.ppat.1013535 (PMC12510641; doi:10.1371/journal.ppat.1013535)
Supplement: S1 Data — (XLSX) [file ppat.1013535.s014.xlsx]

## Sheet: Figure1A_complete_PM_curves590
JE2:
PM6:
Time	A1	A2	A3	A4	A5	A6	A7	A8	A9	A10	A11	A12	B1	B2	B3	B4	B5	B6	B7	B8	B9	B10	B11	B12	C1	C2	C3	C4	C5	C6	C7	C8	C9	C10	C11	C12	D1	D2	D3	D4	D5	D6	D7	D8	D9	D10	D11	D12	E1
0	0.105	0.102	0.103	0.103	0.102	0.101	0.101	0.103	0.102	0.104	0.105	0.107	0.104	0.105	0.108	0.104	0.105	0.105	0.107	0.106	0.106	0.104	0.106	0.109	0.104	0.104	0.103	0.108	0.107	0.105	0.106	0.111	0.107	0.108	0.108	0.108	0.112	0.106	0.108	0.112	0.108	0.105	0.103	0.107	0.106	0.105	0.109	0.108	0.107
0.25	0.106	0.102	0.103	0.104	0.103	0.102	0.101	0.104	0.103	0.104	0.106	0.107	0.104	0.106	0.108	0.104	0.106	0.105	0.108	0.107	0.106	0.104	0.106	0.109	0.104	0.104	0.104	0.108	0.108	0.105	0.106	0.105	0.107	0.108	0.109	0.108	0.113	0.107	0.109	0.113	0.108	0.105	0.103	0.107	0.106	0.105	0.109	0.109	0.108
0.5	0.107	0.103	0.103	0.105	0.103	0.102	0.102	0.104	0.104	0.105	0.107	0.108	0.105	0.107	0.108	0.105	0.107	0.106	0.108	0.107	0.106	0.105	0.107	0.109	0.105	0.105	0.104	0.108	0.108	0.106	0.107	0.106	0.107	0.109	0.11	0.109	0.114	0.107	0.11	0.113	0.109	0.106	0.103	0.108	0.107	0.106	0.109	0.109	0.109
0.75	0.108	0.104	0.104	0.106	0.105	0.104	0.103	0.105	0.105	0.106	0.107	0.109	0.106	0.108	0.109	0.106	0.108	0.107	0.109	0.108	0.107	0.106	0.108	0.11	0.106	0.106	0.105	0.109	0.109	0.107	0.108	0.106	0.108	0.11	0.111	0.11	0.115	0.108	0.111	0.115	0.11	0.107	0.105	0.109	0.108	0.107	0.11	0.111	0.111
1	0.11	0.106	0.106	0.108	0.107	0.106	0.105	0.106	0.106	0.107	0.108	0.11	0.107	0.11	0.111	0.107	0.109	0.108	0.111	0.109	0.109	0.107	0.109	0.111	0.107	0.108	0.106	0.11	0.11	0.108	0.11	0.108	0.11	0.112	0.113	0.111	0.116	0.11	0.112	0.116	0.111	0.109	0.106	0.11	0.11	0.109	0.112	0.112	0.112
1.25	0.112	0.108	0.107	0.109	0.108	0.108	0.107	0.107	0.107	0.109	0.109	0.112	0.108	0.112	0.112	0.108	0.111	0.109	0.112	0.111	0.111	0.108	0.11	0.113	0.109	0.11	0.108	0.112	0.111	0.11	0.112	0.109	0.112	0.113	0.115	0.113	0.117	0.112	0.114	0.119	0.113	0.113	0.108	0.112	0.112	0.111	0.114	0.114	0.114
1.5	0.114	0.111	0.109	0.113	0.11	0.111	0.11	0.109	0.11	0.111	0.111	0.115	0.11	0.115	0.115	0.109	0.113	0.112	0.115	0.113	0.113	0.11	0.112	0.115	0.111	0.113	0.11	0.113	0.113	0.112	0.114	0.112	0.114	0.115	0.118	0.117	0.118	0.114	0.117	0.121	0.115	0.116	0.111	0.115	0.115	0.113	0.116	0.116	0.117
1.75	0.118	0.116	0.112	0.114	0.113	0.114	0.115	0.113	0.113	0.115	0.113	0.118	0.113	0.121	0.119	0.111	0.116	0.114	0.117	0.116	0.117	0.113	0.114	0.118	0.113	0.116	0.113	0.116	0.115	0.115	0.118	0.115	0.118	0.117	0.12	0.12	0.121	0.118	0.121	0.124	0.117	0.119	0.115	0.118	0.118	0.116	0.12	0.119	0.12
2	0.123	0.119	0.115	0.116	0.115	0.118	0.12	0.116	0.116	0.118	0.115	0.122	0.115	0.126	0.123	0.113	0.12	0.117	0.121	0.121	0.121	0.116	0.118	0.121	0.116	0.121	0.115	0.121	0.118	0.12	0.123	0.118	0.122	0.119	0.124	0.131	0.123	0.121	0.125	0.131	0.119	0.124	0.119	0.122	0.125	0.12	0.124	0.124	0.124
2.25	0.127	0.123	0.118	0.119	0.117	0.122	0.127	0.12	0.119	0.122	0.118	0.125	0.117	0.131	0.127	0.115	0.124	0.12	0.125	0.125	0.125	0.12	0.121	0.124	0.119	0.125	0.117	0.124	0.12	0.124	0.127	0.12	0.126	0.121	0.127	0.138	0.127	0.125	0.129	0.135	0.121	0.129	0.123	0.127	0.13	0.124	0.128	0.128	0.127
2.5	0.132	0.128	0.122	0.122	0.121	0.126	0.135	0.124	0.123	0.125	0.121	0.129	0.12	0.138	0.131	0.117	0.128	0.123	0.129	0.128	0.128	0.123	0.124	0.127	0.122	0.131	0.12	0.129	0.123	0.128	0.132	0.123	0.131	0.123	0.131	0.144	0.133	0.129	0.132	0.141	0.123	0.134	0.128	0.132	0.135	0.126	0.132	0.132	0.131
2.75	0.136	0.132	0.125	0.127	0.123	0.13	0.145	0.128	0.126	0.129	0.124	0.133	0.121	0.145	0.137	0.119	0.132	0.127	0.133	0.131	0.131	0.126	0.127	0.131	0.125	0.135	0.122	0.133	0.125	0.131	0.136	0.127	0.135	0.126	0.134	0.148	0.137	0.133	0.135	0.147	0.125	0.141	0.132	0.136	0.141	0.129	0.137	0.137	0.135
3	0.139	0.135	0.129	0.131	0.126	0.134	0.156	0.132	0.129	0.132	0.127	0.137	0.124	0.153	0.141	0.121	0.135	0.13	0.137	0.135	0.135	0.129	0.129	0.134	0.128	0.137	0.125	0.138	0.128	0.133	0.139	0.129	0.139	0.128	0.137	0.151	0.141	0.136	0.136	0.154	0.127	0.149	0.135	0.139	0.148	0.134	0.141	0.141	0.138
3.25	0.142	0.138	0.133	0.134	0.129	0.138	0.168	0.136	0.132	0.136	0.131	0.139	0.127	0.162	0.145	0.124	0.138	0.133	0.139	0.138	0.137	0.132	0.132	0.136	0.131	0.14	0.128	0.142	0.131	0.136	0.142	0.133	0.142	0.13	0.139	0.154	0.142	0.139	0.139	0.161	0.13	0.159	0.138	0.142	0.158	0.134	0.145	0.144	0.14
3.5	0.145	0.141	0.135	0.136	0.131	0.141	0.178	0.139	0.135	0.139	0.134	0.142	0.128	0.171	0.149	0.126	0.141	0.136	0.142	0.14	0.14	0.133	0.135	0.139	0.133	0.142	0.129	0.146	0.134	0.138	0.144	0.136	0.145	0.133	0.141	0.157	0.144	0.141	0.14	0.169	0.132	0.171	0.141	0.145	0.168	0.136	0.148	0.146	0.142
3.75	0.148	0.144	0.138	0.138	0.134	0.144	0.187	0.142	0.138	0.141	0.137	0.144	0.131	0.18	0.152	0.128	0.142	0.138	0.144	0.142	0.142	0.135	0.136	0.141	0.135	0.145	0.132	0.149	0.136	0.141	0.146	0.138	0.148	0.135	0.143	0.16	0.146	0.144	0.142	0.178	0.135	0.185	0.143	0.148	0.18	0.138	0.151	0.149	0.144
4	0.151	0.147	0.141	0.14	0.135	0.147	0.193	0.144	0.14	0.144	0.14	0.147	0.133	0.188	0.155	0.131	0.143	0.14	0.146	0.144	0.144	0.137	0.137	0.142	0.137	0.147	0.133	0.152	0.139	0.142	0.149	0.14	0.151	0.137	0.145	0.162	0.147	0.146	0.143	0.188	0.137	0.196	0.146	0.151	0.193	0.139	0.154	0.152	0.146
4.25	0.153	0.15	0.143	0.142	0.137	0.149	0.197	0.147	0.142	0.147	0.143	0.149	0.135	0.195	0.159	0.133	0.146	0.142	0.148	0.146	0.146	0.139	0.139	0.144	0.138	0.15	0.134	0.155	0.141	0.144	0.151	0.142	0.154	0.139	0.147	0.164	0.149	0.148	0.145	0.196	0.139	0.207	0.148	0.154	0.203	0.141	0.157	0.155	0.148
4.5	0.156	0.153	0.146	0.145	0.139	0.152	0.2	0.149	0.145	0.149	0.145	0.152	0.136	0.2	0.163	0.136	0.147	0.144	0.15	0.148	0.149	0.141	0.141	0.146	0.14	0.151	0.136	0.158	0.144	0.146	0.153	0.143	0.156	0.141	0.148	0.166	0.15	0.151	0.147	0.203	0.141	0.215	0.151	0.156	0.212	0.143	0.16	0.157	0.15
4.75	0.159	0.155	0.148	0.147	0.14	0.155	0.202	0.151	0.147	0.151	0.148	0.155	0.138	0.204	0.166	0.138	0.15	0.146	0.152	0.149	0.151	0.143	0.145	0.148	0.141	0.154	0.137	0.16	0.148	0.15	0.156	0.144	0.158	0.142	0.15	0.167	0.153	0.153	0.151	0.209	0.143	0.221	0.154	0.159	0.22	0.152	0.163	0.161	0.152
5	0.162	0.159	0.151	0.149	0.144	0.159	0.205	0.154	0.149	0.153	0.151	0.157	0.14	0.205	0.17	0.141	0.153	0.148	0.154	0.152	0.153	0.145	0.145	0.149	0.143	0.156	0.138	0.164	0.151	0.152	0.159	0.146	0.161	0.144	0.152	0.17	0.154	0.155	0.153	0.216	0.145	0.224	0.156	0.162	0.225	0.153	0.165	0.164	0.154
5.25	0.165	0.162	0.154	0.151	0.144	0.162	0.207	0.156	0.152	0.156	0.154	0.16	0.142	0.206	0.173	0.144	0.155	0.15	0.157	0.154	0.156	0.147	0.147	0.151	0.144	0.159	0.14	0.167	0.153	0.154	0.161	0.147	0.163	0.146	0.153	0.172	0.156	0.158	0.155	0.22	0.147	0.228	0.158	0.164	0.234	0.154	0.169	0.167	0.156
5.5	0.168	0.165	0.157	0.154	0.145	0.166	0.211	0.158	0.154	0.159	0.157	0.163	0.143	0.208	0.176	0.146	0.158	0.152	0.159	0.156	0.158	0.148	0.149	0.152	0.146	0.163	0.141	0.17	0.156	0.159	0.163	0.145	0.166	0.147	0.155	0.174	0.159	0.16	0.158	0.224	0.15	0.241	0.162	0.168	0.253	0.154	0.172	0.171	0.158
5.75	0.173	0.169	0.16	0.156	0.147	0.169	0.22	0.16	0.156	0.161	0.159	0.166	0.145	0.21	0.179	0.149	0.16	0.154	0.161	0.157	0.161	0.15	0.151	0.154	0.147	0.165	0.142	0.173	0.159	0.164	0.165	0.146	0.169	0.149	0.156	0.176	0.161	0.162	0.16	0.226	0.153	0.264	0.165	0.171	0.281	0.155	0.177	0.175	0.16
6	0.182	0.178	0.163	0.158	0.148	0.173	0.235	0.162	0.159	0.164	0.161	0.168	0.147	0.213	0.181	0.151	0.163	0.156	0.163	0.16	0.164	0.152	0.154	0.155	0.149	0.168	0.143	0.177	0.162	0.171	0.168	0.147	0.171	0.151	0.157	0.179	0.163	0.165	0.162	0.227	0.155	0.292	0.171	0.175	0.313	0.156	0.184	0.181	0.163
6.25	0.194	0.201	0.165	0.16	0.15	0.176	0.253	0.164	0.161	0.167	0.163	0.17	0.149	0.216	0.183	0.154	0.166	0.158	0.165	0.162	0.167	0.154	0.156	0.157	0.15	0.172	0.145	0.18	0.165	0.173	0.17	0.148	0.175	0.152	0.158	0.181	0.165	0.168	0.165	0.229	0.156	0.321	0.183	0.183	0.345	0.156	0.191	0.195	0.165
6.5	0.204	0.231	0.167	0.163	0.151	0.18	0.272	0.166	0.163	0.17	0.165	0.172	0.151	0.218	0.186	0.157	0.169	0.161	0.168	0.164	0.171	0.157	0.158	0.158	0.151	0.175	0.146	0.184	0.169	0.176	0.173	0.148	0.183	0.154	0.16	0.183	0.167	0.172	0.168	0.231	0.157	0.351	0.197	0.192	0.378	0.158	0.199	0.215	0.168
6.75	0.212	0.263	0.169	0.165	0.153	0.184	0.29	0.168	0.165	0.173	0.167	0.173	0.153	0.218	0.188	0.159	0.172	0.163	0.17	0.166	0.177	0.158	0.159	0.16	0.152	0.181	0.148	0.189	0.172	0.179	0.175	0.148	0.191	0.156	0.161	0.188	0.169	0.178	0.175	0.233	0.158	0.38	0.215	0.2	0.41	0.16	0.207	0.236	0.175
7	0.219	0.296	0.171	0.167	0.154	0.187	0.308	0.171	0.168	0.177	0.169	0.176	0.155	0.219	0.191	0.162	0.175	0.166	0.174	0.168	0.191	0.159	0.161	0.161	0.153	0.189	0.15	0.194	0.176	0.181	0.178	0.149	0.2	0.157	0.163	0.195	0.171	0.184	0.183	0.234	0.16	0.409	0.238	0.208	0.443	0.166	0.216	0.257	0.184
7.25	0.226	0.33	0.172	0.17	0.156	0.19	0.326	0.173	0.17	0.18	0.172	0.181	0.157	0.22	0.193	0.165	0.178	0.168	0.183	0.171	0.212	0.16	0.162	0.163	0.159	0.197	0.152	0.199	0.179	0.185	0.184	0.15	0.209	0.159	0.164	0.202	0.175	0.19	0.192	0.236	0.161	0.438	0.268	0.216	0.475	0.173	0.226	0.277	0.195
7.5	0.231	0.362	0.175	0.173	0.157	0.194	0.343	0.176	0.172	0.183	0.175	0.186	0.158	0.22	0.195	0.167	0.184	0.171	0.193	0.174	0.236	0.161	0.164	0.165	0.167	0.205	0.154	0.203	0.183	0.19	0.19	0.15	0.218	0.16	0.165	0.21	0.183	0.196	0.203	0.238	0.163	0.466	0.299	0.222	0.507	0.182	0.237	0.298	0.208
7.75	0.237	0.396	0.18	0.175	0.159	0.197	0.36	0.178	0.175	0.187	0.18	0.192	0.161	0.221	0.197	0.17	0.195	0.179	0.208	0.179	0.264	0.163	0.166	0.167	0.179	0.214	0.156	0.206	0.186	0.197	0.196	0.152	0.226	0.162	0.168	0.218	0.195	0.203	0.214	0.24	0.164	0.494	0.332	0.227	0.537	0.193	0.254	0.319	0.224
8	0.243	0.429	0.185	0.18	0.16	0.201	0.377	0.18	0.177	0.19	0.185	0.198	0.164	0.223	0.199	0.173	0.212	0.197	0.23	0.185	0.293	0.165	0.169	0.17	0.192	0.223	0.159	0.209	0.189	0.206	0.202	0.152	0.235	0.163	0.173	0.225	0.21	0.21	0.227	0.242	0.165	0.521	0.364	0.231	0.564	0.204	0.273	0.341	0.245
8.25	0.25	0.461	0.192	0.188	0.163	0.206	0.393	0.181	0.181	0.195	0.189	0.204	0.167	0.224	0.2	0.176	0.232	0.221	0.256	0.193	0.323	0.168	0.172	0.176	0.208	0.233	0.162	0.212	0.192	0.219	0.208	0.154	0.243	0.165	0.178	0.233	0.23	0.217	0.24	0.245	0.167	0.545	0.396	0.236	0.588	0.218	0.291	0.363	0.268
8.5	0.256	0.491	0.198	0.2	0.166	0.211	0.409	0.183	0.187	0.202	0.193	0.209	0.17	0.226	0.201	0.178	0.254	0.248	0.285	0.201	0.354	0.172	0.177	0.184	0.225	0.243	0.164	0.215	0.196	0.237	0.215	0.157	0.249	0.166	0.183	0.24	0.252	0.225	0.255	0.247	0.168	0.568	0.427	0.24	0.61	0.235	0.31	0.386	0.291
8.75	0.262	0.517	0.203	0.216	0.17	0.217	0.423	0.186	0.192	0.21	0.198	0.214	0.174	0.226	0.202	0.18	0.277	0.277	0.314	0.211	0.386	0.175	0.184	0.197	0.242	0.253	0.167	0.217	0.202	0.256	0.222	0.16	0.256	0.167	0.188	0.247	0.275	0.232	0.269	0.249	0.169	0.588	0.456	0.244	0.629	0.254	0.329	0.407	0.315
9	0.27	0.543	0.209	0.234	0.175	0.222	0.435	0.188	0.198	0.219	0.202	0.219	0.18	0.228	0.203	0.183	0.302	0.308	0.344	0.225	0.419	0.179	0.194	0.214	0.259	0.264	0.169	0.22	0.208	0.276	0.229	0.165	0.264	0.171	0.195	0.254	0.298	0.24	0.285	0.251	0.171	0.606	0.483	0.247	0.647	0.275	0.347	0.429	0.341
9.25	0.277	0.565	0.214	0.255	0.179	0.228	0.446	0.19	0.205	0.228	0.206	0.224	0.186	0.229	0.204	0.185	0.327	0.34	0.375	0.243	0.453	0.184	0.208	0.235	0.276	0.275	0.172	0.222	0.216	0.295	0.237	0.169	0.271	0.175	0.202	0.261	0.321	0.247	0.303	0.253	0.172	0.623	0.509	0.251	0.665	0.296	0.365	0.451	0.367
9.5	0.284	0.585	0.219	0.275	0.183	0.232	0.454	0.192	0.212	0.239	0.21	0.229	0.192	0.23	0.205	0.187	0.351	0.372	0.406	0.262	0.486	0.188	0.228	0.257	0.291	0.285	0.175	0.224	0.225	0.316	0.246	0.173	0.278	0.179	0.209	0.267	0.344	0.254	0.321	0.255	0.173	0.639	0.532	0.254	0.681	0.317	0.382	0.471	0.394
9.75	0.292	0.605	0.224	0.297	0.188	0.237	0.461	0.195	0.222	0.251	0.215	0.233	0.198	0.231	0.206	0.189	0.377	0.404	0.435	0.282	0.52	0.193	0.25	0.28	0.307	0.296	0.178	0.227	0.235	0.337	0.258	0.178	0.287	0.184	0.217	0.274	0.367	0.262	0.339	0.257	0.175	0.654	0.554	0.258	0.697	0.338	0.399	0.491	0.421
10	0.299	0.623	0.229	0.32	0.192	0.242	0.468	0.197	0.233	0.263	0.219	0.238	0.204	0.232	0.206	0.191	0.402	0.437	0.464	0.303	0.554	0.198	0.272	0.304	0.321	0.306	0.181	0.23	0.246	0.359	0.274	0.183	0.296	0.188	0.226	0.28	0.389	0.269	0.358	0.259	0.176	0.669	0.574	0.262	0.713	0.36	0.416	0.51	0.45
10.25	0.305	0.64	0.234	0.343	0.197	0.248	0.473	0.2	0.247	0.275	0.223	0.243	0.211	0.233	0.208	0.193	0.427	0.468	0.492	0.326	0.587	0.203	0.296	0.329	0.335	0.318	0.185	0.233	0.257	0.38	0.294	0.187	0.307	0.194	0.236	0.286	0.412	0.275	0.377	0.26	0.178	0.684	0.593	0.266	0.727	0.382	0.432	0.529	0.477
10.5	0.312	0.656	0.238	0.366	0.201	0.253	0.479	0.202	0.261	0.287	0.227	0.247	0.218	0.233	0.208	0.195	0.451	0.498	0.519	0.348	0.618	0.209	0.321	0.355	0.348	0.33	0.189	0.237	0.268	0.401	0.316	0.192	0.321	0.199	0.248	0.291	0.434	0.282	0.397	0.263	0.18	0.697	0.61	0.27	0.741	0.403	0.448	0.546	0.505
10.75	0.318	0.671	0.243	0.39	0.205	0.258	0.484	0.204	0.276	0.3	0.232	0.252	0.227	0.233	0.209	0.197	0.475	0.527	0.544	0.372	0.648	0.215	0.347	0.382	0.361	0.344	0.193	0.241	0.28	0.423	0.34	0.197	0.337	0.204	0.262	0.296	0.455	0.288	0.417	0.264	0.181	0.71	0.627	0.273	0.755	0.425	0.464	0.564	0.532
11	0.323	0.685	0.247	0.413	0.21	0.264	0.489	0.207	0.292	0.313	0.236	0.257	0.239	0.234	0.21	0.199	0.498	0.555	0.569	0.396	0.677	0.222	0.374	0.41	0.373	0.36	0.199	0.246	0.292	0.444	0.365	0.202	0.356	0.209	0.279	0.301	0.476	0.294	0.437	0.266	0.183	0.723	0.644	0.276	0.768	0.448	0.48	0.581	0.558
11.25	0.328	0.7	0.252	0.436	0.215	0.271	0.493	0.209	0.308	0.325	0.24	0.262	0.251	0.233	0.21	0.2	0.52	0.581	0.591	0.42	0.703	0.229	0.402	0.437	0.384	0.376	0.209	0.252	0.305	0.465	0.392	0.208	0.375	0.214	0.297	0.306	0.497	0.3	0.458	0.268	0.185	0.734	0.659	0.279	0.78	0.47	0.495	0.597	0.584
11.5	0.333	0.713	0.256	0.459	0.219	0.278	0.498	0.211	0.324	0.338	0.244	0.267	0.265	0.233	0.211	0.202	0.542	0.606	0.614	0.445	0.727	0.237	0.431	0.463	0.395	0.393	0.223	0.26	0.318	0.486	0.419	0.213	0.394	0.22	0.317	0.311	0.517	0.305	0.478	0.27	0.189	0.744	0.674	0.282	0.791	0.491	0.509	0.613	0.608
11.75	0.337	0.726	0.26	0.481	0.224	0.285	0.502	0.213	0.34	0.351	0.248	0.272	0.279	0.233	0.212	0.204	0.563	0.63	0.635	0.469	0.749	0.247	0.46	0.489	0.407	0.409	0.239	0.271	0.331	0.507	0.447	0.219	0.413	0.224	0.336	0.316	0.536	0.311	0.499	0.271	0.193	0.755	0.688	0.285	0.801	0.515	0.524	0.628	0.631
12	0.341	0.738	0.264	0.503	0.228	0.295	0.506	0.215	0.357	0.364	0.253	0.277	0.293	0.234	0.213	0.206	0.583	0.652	0.654	0.493	0.767	0.261	0.49	0.514	0.42	0.426	0.257	0.283	0.344	0.528	0.475	0.225	0.433	0.229	0.356	0.321	0.554	0.316	0.519	0.273	0.198	0.765	0.702	0.288	0.812	0.536	0.539	0.642	0.653
12.25	0.344	0.749	0.267	0.524	0.232	0.305	0.509	0.217	0.374	0.376	0.257	0.282	0.308	0.234	0.214	0.207	0.603	0.673	0.672	0.516	0.783	0.278	0.518	0.538	0.434	0.443	0.277	0.295	0.357	0.548	0.503	0.231	0.451	0.234	0.376	0.327	0.571	0.321	0.539	0.275	0.204	0.775	0.715	0.291	0.822	0.558	0.553	0.656	0.673
12.5	0.348	0.76	0.271	0.544	0.236	0.317	0.513	0.219	0.391	0.389	0.261	0.287	0.324	0.235	0.215	0.209	0.622	0.693	0.691	0.538	0.797	0.297	0.547	0.562	0.449	0.46	0.297	0.306	0.371	0.567	0.529	0.236	0.469	0.239	0.395	0.332	0.588	0.326	0.559	0.278	0.208	0.785	0.727	0.294	0.832	0.581	0.568	0.669	0.691
12.75	0.351	0.771	0.274	0.563	0.241	0.33	0.517	0.221	0.406	0.401	0.265	0.291	0.339	0.235	0.216	0.211	0.638	0.711	0.707	0.56	0.808	0.316	0.571	0.584	0.463	0.475	0.319	0.319	0.385	0.586	0.554	0.242	0.486	0.243	0.414	0.338	0.605	0.331	0.578	0.277	0.216	0.793	0.74	0.297	0.842	0.6	0.581	0.681	0.707
13	0.354	0.781	0.278	0.582	0.245	0.343	0.52	0.222	0.422	0.413	0.268	0.296	0.356	0.235	0.217	0.213	0.656	0.73	0.724	0.581	0.818	0.335	0.596	0.606	0.478	0.491	0.342	0.332	0.398	0.604	0.578	0.248	0.502	0.248	0.433	0.344	0.621	0.335	0.596	0.278	0.225	0.803	0.753	0.301	0.852	0.621	0.594	0.693	0.723
13.25	0.356	0.79	0.281	0.599	0.249	0.356	0.522	0.224	0.436	0.424	0.272	0.3	0.372	0.235	0.218	0.215	0.672	0.748	0.74	0.6	0.825	0.354	0.62	0.627	0.493	0.506	0.365	0.344	0.411	0.621	0.599	0.254	0.518	0.251	0.451	0.349	0.636	0.34	0.615	0.28	0.237	0.812	0.765	0.304	0.861	0.641	0.608	0.704	0.736
13.5	0.358	0.799	0.283	0.615	0.253	0.371	0.525	0.226	0.451	0.435	0.275	0.304	0.388	0.235	0.219	0.217	0.689	0.765	0.755	0.62	0.832	0.373	0.643	0.648	0.507	0.522	0.389	0.356	0.423	0.638	0.619	0.26	0.533	0.255	0.468	0.355	0.651	0.344	0.632	0.28	0.25	0.821	0.777	0.309	0.871	0.659	0.621	0.715	0.748
13.75	0.361	0.809	0.286	0.63	0.257	0.385	0.527	0.228	0.464	0.446	0.277	0.308	0.404	0.235	0.219	0.219	0.704	0.781	0.768	0.638	0.838	0.392	0.663	0.667	0.521	0.536	0.413	0.37	0.436	0.655	0.638	0.266	0.547	0.259	0.485	0.361	0.665	0.348	0.649	0.281	0.263	0.829	0.788	0.314	0.879	0.677	0.632	0.726	0.76
14	0.363	0.817	0.288	0.645	0.261	0.4	0.529	0.23	0.477	0.456	0.28	0.312	0.42	0.235	0.22	0.221	0.719	0.797	0.781	0.656	0.843	0.41	0.684	0.686	0.536	0.55	0.438	0.382	0.448	0.671	0.656	0.272	0.56	0.262	0.502	0.367	0.678	0.352	0.666	0.282	0.276	0.837	0.8	0.318	0.887	0.694	0.644	0.736	0.771
14.25	0.365	0.825	0.29	0.659	0.265	0.414	0.531	0.231	0.489	0.465	0.283	0.315	0.436	0.235	0.221	0.223	0.734	0.812	0.792	0.673	0.848	0.428	0.703	0.704	0.549	0.563	0.462	0.395	0.46	0.687	0.674	0.278	0.573	0.265	0.518	0.373	0.692	0.357	0.682	0.283	0.29	0.844	0.81	0.322	0.894	0.709	0.656	0.746	0.78
14.5	0.367	0.834	0.293	0.672	0.269	0.429	0.533	0.233	0.5	0.475	0.285	0.319	0.451	0.235	0.222	0.225	0.748	0.825	0.803	0.69	0.854	0.447	0.72	0.72	0.563	0.576	0.486	0.408	0.472	0.702	0.691	0.283	0.585	0.268	0.534	0.381	0.704	0.361	0.696	0.284	0.305	0.85	0.819	0.325	0.901	0.722	0.666	0.755	0.789
14.75	0.37	0.841	0.294	0.684	0.274	0.444	0.535	0.235	0.511	0.484	0.287	0.322	0.467	0.235	0.223	0.227	0.761	0.836	0.811	0.707	0.859	0.464	0.735	0.736	0.576	0.588	0.51	0.421	0.484	0.716	0.706	0.289	0.596	0.271	0.55	0.388	0.716	0.366	0.71	0.285	0.321	0.855	0.828	0.327	0.906	0.736	0.677	0.764	0.798
15	0.372	0.849	0.296	0.695	0.279	0.459	0.537	0.237	0.52	0.493	0.29	0.325	0.482	0.234	0.224	0.229	0.773	0.848	0.819	0.723	0.866	0.482	0.749	0.752	0.59	0.6	0.535	0.436	0.497	0.732	0.722	0.295	0.607	0.274	0.567	0.397	0.728	0.37	0.723	0.286	0.337	0.859	0.836	0.33	0.912	0.747	0.686	0.774	0.808
15.25	0.374	0.855	0.298	0.706	0.285	0.474	0.538	0.239	0.529	0.501	0.292	0.329	0.497	0.234	0.225	0.231	0.784	0.858	0.826	0.738	0.872	0.499	0.762	0.766	0.602	0.612	0.557	0.45	0.509	0.745	0.737	0.3	0.617	0.276	0.581	0.406	0.739	0.374	0.735	0.287	0.354	0.864	0.843	0.333	0.917	0.758	0.696	0.782	0.816
15.5	0.375	0.861	0.3	0.716	0.287	0.489	0.54	0.24	0.537	0.511	0.295	0.332	0.512	0.234	0.226	0.233	0.794	0.868	0.833	0.752	0.879	0.516	0.774	0.78	0.614	0.623	0.579	0.465	0.52	0.758	0.751	0.306	0.628	0.279	0.596	0.417	0.749	0.378	0.747	0.287	0.37	0.868	0.85	0.336	0.922	0.769	0.707	0.79	0.823
15.75	0.377	0.867	0.301	0.726	0.293	0.505	0.542	0.242	0.544	0.519	0.297	0.336	0.527	0.234	0.227	0.235	0.805	0.876	0.839	0.766	0.886	0.532	0.786	0.793	0.626	0.634	0.6	0.479	0.532	0.771	0.764	0.312	0.637	0.282	0.611	0.427	0.759	0.382	0.758	0.288	0.388	0.871	0.857	0.34	0.926	0.778	0.716	0.798	0.83
16	0.378	0.873	0.303	0.736	0.297	0.52	0.544	0.244	0.55	0.527	0.299	0.339	0.541	0.234	0.228	0.237	0.815	0.885	0.846	0.779	0.893	0.548	0.797	0.805	0.637	0.644	0.619	0.493	0.544	0.784	0.777	0.317	0.647	0.284	0.623	0.438	0.769	0.387	0.769	0.289	0.406	0.876	0.863	0.343	0.93	0.786	0.726	0.805	0.837
16.25	0.379	0.878	0.305	0.745	0.303	0.536	0.547	0.246	0.555	0.535	0.302	0.342	0.555	0.234	0.229	0.24	0.825	0.892	0.854	0.791	0.901	0.563	0.809	0.817	0.648	0.655	0.638	0.507	0.555	0.795	0.789	0.323	0.656	0.287	0.637	0.45	0.779	0.391	0.78	0.289	0.424	0.878	0.869	0.348	0.934	0.796	0.735	0.812	0.843
16.5	0.38	0.883	0.306	0.755	0.307	0.551	0.549	0.248	0.558	0.543	0.304	0.345	0.569	0.233	0.23	0.242	0.834	0.9	0.861	0.803	0.909	0.578	0.82	0.828	0.659	0.665	0.655	0.521	0.567	0.808	0.801	0.328	0.666	0.289	0.65	0.461	0.788	0.396	0.791	0.29	0.442	0.882	0.875	0.352	0.938	0.807	0.743	0.818	0.849
16.75	0.381	0.886	0.308	0.765	0.312	0.566	0.551	0.249	0.562	0.55	0.306	0.349	0.583	0.234	0.232	0.245	0.844	0.909	0.87	0.814	0.917	0.594	0.833	0.84	0.668	0.676	0.672	0.534	0.578	0.821	0.814	0.334	0.675	0.292	0.662	0.472	0.797	0.4	0.803	0.29	0.46	0.885	0.881	0.357	0.942	0.821	0.753	0.824	0.855
17	0.382	0.891	0.309	0.774	0.317	0.581	0.554	0.251	0.563	0.557	0.308	0.352	0.596	0.233	0.233	0.247	0.853	0.918	0.879	0.824	0.925	0.607	0.846	0.85	0.678	0.685	0.688	0.547	0.589	0.834	0.826	0.34	0.684	0.295	0.672	0.483	0.805	0.404	0.813	0.291	0.478	0.888	0.887	0.362	0.946	0.832	0.761	0.83	0.861
17.25	0.383	0.895	0.31	0.783	0.322	0.595	0.555	0.253	0.565	0.563	0.31	0.355	0.609	0.233	0.234	0.25	0.862	0.927	0.886	0.834	0.932	0.621	0.857	0.859	0.687	0.695	0.703	0.56	0.599	0.846	0.837	0.345	0.692	0.297	0.683	0.493	0.813	0.409	0.824	0.292	0.495	0.89	0.892	0.366	0.95	0.842	0.769	0.835	0.865
17.5	0.383	0.899	0.311	0.791	0.327	0.609	0.557	0.255	0.566	0.568	0.312	0.357	0.621	0.233	0.235	0.252	0.87	0.935	0.894	0.843	0.94	0.635	0.866	0.866	0.696	0.704	0.717	0.572	0.609	0.857	0.847	0.351	0.699	0.3	0.694	0.503	0.821	0.413	0.834	0.292	0.512	0.892	0.897	0.371	0.953	0.851	0.776	0.84	0.871
17.75	0.384	0.902	0.312	0.799	0.333	0.623	0.559	0.257	0.567	0.574	0.314	0.36	0.632	0.233	0.236	0.255	0.878	0.943	0.901	0.851	0.947	0.648	0.874	0.873	0.704	0.712	0.73	0.585	0.619	0.867	0.857	0.357	0.705	0.302	0.704	0.513	0.829	0.417	0.843	0.292	0.529	0.895	0.901	0.375	0.956	0.857	0.784	0.845	0.875
18	0.384	0.905	0.313	0.806	0.338	0.636	0.561	0.258	0.567	0.579	0.315	0.362	0.644	0.232	0.238	0.257	0.885	0.95	0.909	0.858	0.954	0.66	0.881	0.879	0.711	0.72	0.743	0.596	0.628	0.877	0.866	0.363	0.711	0.304	0.714	0.522	0.835	0.421	0.852	0.293	0.546	0.896	0.905	0.379	0.959	0.864	0.79	0.849	0.879
18.25	0.385	0.908	0.314	0.812	0.344	0.648	0.563	0.26	0.568	0.583	0.318	0.365	0.655	0.232	0.239	0.26	0.891	0.957	0.915	0.866	0.961	0.672	0.887	0.884	0.719	0.728	0.756	0.608	0.638	0.887	0.876	0.369	0.717	0.306	0.725	0.532	0.842	0.426	0.859	0.293	0.563	0.898	0.909	0.383	0.962	0.868	0.797	0.853	0.884
18.5	0.385	0.911	0.315	0.817	0.349	0.66	0.565	0.262	0.568	0.588	0.319	0.367	0.664	0.232	0.24	0.263	0.897	0.962	0.921	0.872	0.967	0.683	0.892	0.888	0.725	0.734	0.767	0.619	0.646	0.895	0.884	0.374	0.722	0.308	0.734	0.541	0.848	0.43	0.865	0.294	0.578	0.899	0.912	0.387	0.963	0.872	0.803	0.857	0.888
18.75	0.385	0.913	0.316	0.823	0.355	0.672	0.567	0.264	0.569	0.593	0.321	0.37	0.674	0.231	0.242	0.266	0.902	0.969	0.928	0.877	0.973	0.694	0.897	0.892	0.732	0.741	0.777	0.631	0.655	0.903	0.892	0.38	0.727	0.31	0.743	0.551	0.854	0.435	0.872	0.294	0.594	0.901	0.915	0.391	0.965	0.875	0.809	0.861	0.893
19	0.386	0.915	0.317	0.828	0.361	0.683	0.569	0.266	0.569	0.596	0.323	0.373	0.684	0.231	0.243	0.269	0.907	0.974	0.935	0.882	0.979	0.705	0.901	0.896	0.739	0.747	0.787	0.642	0.664	0.91	0.9	0.386	0.732	0.313	0.753	0.561	0.859	0.439	0.877	0.295	0.608	0.901	0.918	0.396	0.967	0.879	0.815	0.865	0.896
19.25	0.386	0.917	0.318	0.833	0.367	0.694	0.571	0.268	0.569	0.601	0.325	0.375	0.692	0.23	0.244	0.271	0.911	0.979	0.94	0.887	0.985	0.715	0.904	0.899	0.745	0.753	0.795	0.653	0.673	0.916	0.907	0.392	0.736	0.314	0.762	0.57	0.864	0.443	0.881	0.295	0.622	0.902	0.921	0.4	0.968	0.881	0.82	0.868	0.9
19.5	0.386	0.919	0.319	0.837	0.375	0.704	0.573	0.27	0.569	0.605	0.327	0.378	0.7	0.23	0.246	0.274	0.914	0.985	0.947	0.891	0.99	0.725	0.907	0.902	0.75	0.759	0.802	0.664	0.681	0.922	0.913	0.397	0.74	0.317	0.771	0.58	0.867	0.448	0.886	0.296	0.636	0.903	0.922	0.405	0.969	0.884	0.825	0.871	0.903
19.75	0.386	0.921	0.32	0.841	0.38	0.714	0.576	0.272	0.57	0.608	0.329	0.38	0.708	0.23	0.247	0.278	0.918	0.99	0.953	0.895	0.995	0.734	0.91	0.906	0.756	0.764	0.81	0.675	0.689	0.928	0.92	0.404	0.744	0.319	0.779	0.59	0.871	0.452	0.89	0.296	0.648	0.904	0.925	0.409	0.97	0.887	0.83	0.874	0.906
20	0.386	0.922	0.321	0.846	0.388	0.723	0.578	0.274	0.57	0.612	0.331	0.383	0.715	0.23	0.249	0.281	0.922	0.994	0.959	0.9	1	0.743	0.913	0.91	0.761	0.769	0.816	0.685	0.697	0.933	0.925	0.409	0.749	0.322	0.787	0.601	0.875	0.456	0.894	0.296	0.66	0.905	0.927	0.414	0.97	0.89	0.835	0.877	0.91
20.25	0.386	0.923	0.321	0.85	0.394	0.733	0.58	0.277	0.57	0.617	0.333	0.385	0.723	0.229	0.251	0.284	0.925	0.998	0.965	0.904	1.005	0.751	0.917	0.915	0.766	0.774	0.823	0.696	0.705	0.938	0.931	0.416	0.753	0.324	0.795	0.61	0.878	0.46	0.898	0.297	0.672	0.905	0.928	0.418	0.971	0.895	0.84	0.879	0.912
20.5	0.386	0.923	0.322	0.855	0.401	0.741	0.582	0.279	0.57	0.619	0.335	0.388	0.73	0.229	0.252	0.287	0.928	1.003	0.972	0.909	1.01	0.759	0.922	0.919	0.771	0.779	0.83	0.706	0.712	0.944	0.937	0.422	0.757	0.326	0.802	0.621	0.881	0.465	0.903	0.297	0.684	0.905	0.93	0.422	0.971	0.9	0.845	0.881	0.915
20.75	0.386	0.923	0.323	0.858	0.408	0.75	0.585	0.28	0.57	0.623	0.337	0.391	0.737	0.229	0.254	0.291	0.933	1.008	0.978	0.914	1.015	0.768	0.926	0.923	0.774	0.784	0.837	0.715	0.719	0.95	0.943	0.428	0.762	0.328	0.809	0.63	0.884	0.469	0.907	0.297	0.696	0.906	0.931	0.427	0.972	0.908	0.849	0.882	0.917
21	0.386	0.923	0.324	0.863	0.415	0.758	0.587	0.283	0.57	0.625	0.339	0.393	0.743	0.229	0.255	0.294	0.937	1.014	0.985	0.919	1.019	0.776	0.931	0.928	0.778	0.789	0.845	0.724	0.726	0.957	0.948	0.435	0.766	0.33	0.815	0.639	0.887	0.473	0.912	0.298	0.706	0.907	0.931	0.432	0.972	0.912	0.854	0.884	0.919
21.25	0.386	0.923	0.325	0.867	0.423	0.766	0.589	0.285	0.57	0.629	0.341	0.395	0.75	0.228	0.257	0.298	0.941	1.019	0.991	0.925	1.024	0.783	0.935	0.934	0.782	0.793	0.853	0.734	0.734	0.964	0.954	0.443	0.769	0.333	0.822	0.647	0.89	0.478	0.917	0.298	0.717	0.907	0.933	0.437	0.972	0.914	0.858	0.886	0.921
21.5	0.386	0.923	0.325	0.87	0.43	0.774	0.591	0.287	0.57	0.632	0.343	0.398	0.756	0.227	0.259	0.301	0.944	1.024	0.996	0.931	1.027	0.79	0.937	0.937	0.786	0.797	0.86	0.744	0.741	0.969	0.959	0.45	0.771	0.334	0.828	0.655	0.892	0.482	0.922	0.298	0.727	0.908	0.934	0.442	0.972	0.917	0.861	0.886	0.923
21.75	0.385	0.923	0.326	0.873	0.438	0.781	0.593	0.289	0.57	0.634	0.345	0.4	0.762	0.228	0.26	0.305	0.947	1.028	1.001	0.937	1.032	0.798	0.938	0.941	0.789	0.801	0.866	0.75	0.747	0.974	0.963	0.458	0.774	0.337	0.834	0.664	0.894	0.486	0.925	0.299	0.737	0.908	0.934	0.447	0.972	0.919	0.865	0.887	0.924
22	0.385	0.922	0.327	0.876	0.446	0.788	0.595	0.291	0.571	0.635	0.347	0.402	0.767	0.227	0.262	0.308	0.95	1.032	1.007	0.942	1.036	0.805	0.94	0.944	0.792	0.805	0.871	0.757	0.753	0.978	0.967	0.466	0.777	0.338	0.839	0.671	0.896	0.49	0.928	0.299	0.748	0.909	0.935	0.452	0.972	0.922	0.869	0.888	0.926
22.25	0.385	0.922	0.327	0.878	0.454	0.794	0.597	0.293	0.571	0.637	0.348	0.405	0.772	0.227	0.264	0.312	0.952	1.037	1.011	0.948	1.039	0.81	0.942	0.948	0.794	0.808	0.878	0.765	0.759	0.982	0.971	0.475	0.779	0.34	0.845	0.678	0.898	0.494	0.931	0.3	0.756	0.909	0.935	0.457	0.972	0.922	0.872	0.889	0.927
22.5	0.385	0.922	0.328	0.88	0.463	0.8	0.599	0.296	0.571	0.64	0.351	0.408	0.776	0.226	0.266	0.316	0.953	1.04	1.016	0.954	1.043	0.817	0.942	0.951	0.797	0.811	0.883	0.773	0.765	0.985	0.974	0.484	0.781	0.342	0.851	0.685	0.899	0.498	0.931	0.3	0.766	0.91	0.935	0.463	0.972	0.923	0.875	0.89	0.929
22.75	0.384	0.921	0.329	0.882	0.471	0.806	0.6	0.298	0.571	0.641	0.353	0.41	0.78	0.226	0.267	0.32	0.954	1.044	1.02	0.959	1.046	0.822	0.943	0.954	0.8	0.814	0.889	0.78	0.771	0.986	0.977	0.493	0.783	0.344	0.855	0.692	0.9	0.503	0.933	0.301	0.773	0.91	0.935	0.468	0.972	0.923	0.878	0.89	0.929
23	0.384	0.92	0.329	0.884	0.48	0.811	0.602	0.301	0.571	0.643	0.354	0.413	0.784	0.225	0.269	0.324	0.955	1.048	1.024	0.965	1.049	0.827	0.945	0.957	0.803	0.816	0.895	0.786	0.776	0.988	0.98	0.503	0.784	0.346	0.86	0.699	0.901	0.507	0.934	0.3	0.781	0.909	0.935	0.474	0.972	0.923	0.88	0.89	0.93
23.25	0.384	0.92	0.33	0.885	0.49	0.816	0.604	0.303	0.572	0.645	0.357	0.415	0.787	0.225	0.272	0.328	0.956	1.052	1.028	0.971	1.053	0.832	0.945	0.961	0.805	0.818	0.901	0.793	0.781	0.99	0.982	0.513	0.786	0.348	0.865	0.705	0.901	0.511	0.935	0.301	0.787	0.91	0.935	0.479	0.972	0.924	0.883	0.891	0.931
23.5	0.384	0.919	0.33	0.886	0.5	0.821	0.606	0.305	0.573	0.647	0.358	0.418	0.79	0.224	0.273	0.332	0.957	1.055	1.031	0.976	1.056	0.836	0.946	0.964	0.807	0.82	0.906	0.8	0.786	0.991	0.984	0.523	0.788	0.35	0.869	0.712	0.901	0.515	0.935	0.301	0.794	0.91	0.935	0.485	0.971	0.924	0.885	0.892	0.931
23.75	0.383	0.919	0.331	0.888	0.51	0.826	0.608	0.308	0.575	0.648	0.36	0.421	0.793	0.224	0.275	0.337	0.958	1.058	1.035	0.982	1.059	0.84	0.947	0.967	0.81	0.822	0.911	0.806	0.791	0.993	0.987	0.534	0.79	0.352	0.873	0.718	0.902	0.519	0.936	0.302	0.799	0.91	0.934	0.491	0.97	0.925	0.887	0.892	0.932
24	0.383	0.917	0.331	0.889	0.522	0.83	0.61	0.31	0.575	0.65	0.363	0.424	0.796	0.223	0.277	0.341	0.96	1.061	1.038	0.988	1.061	0.845	0.948	0.97	0.812	0.824	0.917	0.813	0.796	0.996	0.989	0.545	0.792	0.354	0.877	0.725	0.902	0.523	0.937	0.302	0.805	0.91	0.934	0.497	0.969	0.927	0.89	0.892	0.932
24.25	0.383	0.916	0.332	0.891	0.53	0.834	0.612	0.313	0.576	0.652	0.365	0.426	0.799	0.223	0.28	0.346	0.961	1.064	1.042	0.994	1.065	0.849	0.951	0.975	0.814	0.826	0.923	0.82	0.8	0.999	0.991	0.556	0.794	0.356	0.88	0.731	0.902	0.527	0.938	0.303	0.811	0.91	0.934	0.503	0.969	0.928	0.892	0.892	0.933
24.5	0.383	0.915	0.333	0.893	0.54	0.839	0.614	0.315	0.577	0.654	0.366	0.429	0.801	0.223	0.282	0.351	0.963	1.067	1.045	1	1.067	0.853	0.953	0.979	0.815	0.828	0.928	0.827	0.805	1.003	0.993	0.567	0.796	0.358	0.883	0.737	0.902	0.532	0.94	0.303	0.817	0.91	0.934	0.509	0.968	0.93	0.894	0.892	0.933
24.75	0.382	0.915	0.333	0.894	0.55	0.842	0.616	0.317	0.578	0.655	0.369	0.432	0.804	0.222	0.284	0.356	0.965	1.069	1.048	1.006	1.069	0.856	0.956	0.983	0.817	0.83	0.934	0.833	0.81	1.007	0.995	0.578	0.797	0.36	0.886	0.743	0.903	0.536	0.941	0.303	0.823	0.909	0.933	0.515	0.968	0.93	0.896	0.891	0.933
25	0.382	0.913	0.334	0.896	0.56	0.846	0.618	0.32	0.577	0.656	0.371	0.435	0.806	0.222	0.286	0.36	0.966	1.072	1.051	1.011	1.072	0.86	0.957	0.985	0.819	0.832	0.938	0.838	0.814	1.012	0.998	0.588	0.799	0.363	0.889	0.748	0.902	0.54	0.942	0.303	0.829	0.91	0.933	0.521	0.967	0.933	0.898	0.891	0.932
25.25	0.381	0.912	0.334	0.897	0.57	0.849	0.62	0.322	0.578	0.657	0.373	0.437	0.809	0.221	0.288	0.365	0.968	1.075	1.054	1.016	1.075	0.864	0.959	0.988	0.82	0.833	0.942	0.844	0.818	1.015	0.999	0.598	0.8	0.364	0.891	0.752	0.902	0.544	0.944	0.304	0.835	0.91	0.932	0.527	0.966	0.933	0.899	0.89	0.932
25.5	0.381	0.911	0.334	0.897	0.579	0.852	0.621	0.325	0.579	0.659	0.375	0.44	0.811	0.22	0.29	0.37	0.969	1.078	1.056	1.022	1.076	0.867	0.96	0.991	0.822	0.835	0.946	0.849	0.822	1.018	1.001	0.608	0.801	0.366	0.893	0.757	0.902	0.548	0.945	0.304	0.841	0.909	0.931	0.533	0.966	0.933	0.901	0.889	0.931
25.75	0.381	0.91	0.335	0.898	0.588	0.855	0.623	0.327	0.581	0.66	0.377	0.443	0.813	0.22	0.293	0.375	0.971	1.08	1.058	1.027	1.078	0.87	0.961	0.993	0.823	0.836	0.949	0.855	0.826	1.022	1.002	0.619	0.802	0.368	0.895	0.761	0.902	0.552	0.945	0.304	0.847	0.909	0.931	0.54	0.965	0.933	0.902	0.888	0.931
26	0.38	0.909	0.335	0.899	0.599	0.857	0.624	0.329	0.582	0.66	0.378	0.445	0.814	0.219	0.295	0.379	0.971	1.083	1.061	1.031	1.08	0.873	0.961	0.996	0.824	0.838	0.952	0.858	0.83	1.025	1.003	0.628	0.802	0.369	0.896	0.764	0.902	0.555	0.945	0.305	0.853	0.909	0.93	0.546	0.964	0.933	0.904	0.887	0.93
26.25	0.38	0.908	0.336	0.899	0.605	0.86	0.626	0.332	0.584	0.661	0.381	0.448	0.816	0.218	0.297	0.384	0.971	1.086	1.063	1.036	1.082	0.876	0.962	0.998	0.826	0.839	0.956	0.863	0.833	1.028	1.004	0.638	0.804	0.371	0.898	0.768	0.901	0.56	0.945	0.305	0.859	0.909	0.93	0.552	0.964	0.93	0.906	0.887	0.929
26.5	0.379	0.907	0.336	0.899	0.616	0.862	0.627	0.335	0.586	0.662	0.383	0.451	0.817	0.218	0.299	0.389	0.972	1.088	1.065	1.041	1.084	0.878	0.962	1	0.827	0.84	0.959	0.867	0.837	1.03	1.005	0.647	0.804	0.373	0.9	0.77	0.901	0.564	0.945	0.306	0.863	0.909	0.93	0.559	0.963	0.929	0.907	0.886	0.928
26.75	0.379	0.906	0.337	0.899	0.623	0.864	0.629	0.337	0.588	0.664	0.385	0.454	0.818	0.217	0.302	0.394	0.971	1.09	1.066	1.046	1.086	0.881	0.962	1.002	0.828	0.841	0.962	0.872	0.84	1.032	1.005	0.657	0.804	0.375	0.902	0.774	0.901	0.568	0.944	0.306	0.867	0.909	0.929	0.566	0.963	0.927	0.907	0.886	0.927
27	0.379	0.905	0.337	0.899	0.63	0.866	0.63	0.34	0.591	0.664	0.387	0.457	0.819	0.216	0.304	0.399	0.971	1.092	1.068	1.05	1.087	0.882	0.961	1.004	0.829	0.842	0.964	0.875	0.843	1.033	1.005	0.665	0.805	0.376	0.903	0.776	0.899	0.571	0.943	0.306	0.87	0.908	0.928	0.572	0.961	0.926	0.908	0.885	0.926
27.25	0.378	0.904	0.337	0.899	0.64	0.868	0.632	0.342	0.594	0.666	0.389	0.46	0.82	0.215	0.306	0.404	0.971	1.094	1.069	1.054	1.089	0.884	0.961	1.006	0.83	0.842	0.968	0.879	0.846	1.035	1.006	0.674	0.805	0.378	0.905	0.78	0.899	0.575	0.942	0.308	0.873	0.907	0.928	0.578	0.961	0.923	0.909	0.885	0.925
27.5	0.378	0.904	0.338	0.899	0.649	0.869	0.633	0.345	0.597	0.667	0.391	0.463	0.821	0.215	0.309	0.41	0.97	1.095	1.07	1.058	1.09	0.886	0.96	1.009	0.832	0.843	0.97	0.883	0.849	1.037	1.006	0.682	0.806	0.38	0.906	0.783	0.898	0.579	0.941	0.307	0.875	0.907	0.927	0.585	0.96	0.924	0.909	0.885	0.925
27.75	0.378	0.903	0.338	0.899	0.656	0.871	0.634	0.348	0.601	0.668	0.393	0.466	0.822	0.215	0.312	0.415	0.971	1.097	1.072	1.062	1.092	0.887	0.961	1.011	0.833	0.844	0.972	0.887	0.852	1.039	1.006	0.69	0.807	0.382	0.908	0.786	0.898	0.583	0.941	0.307	0.878	0.908	0.927	0.592	0.959	0.923	0.911	0.884	0.924
28	0.378	0.903	0.339	0.899	0.663	0.872	0.636	0.35	0.605	0.669	0.395	0.469	0.822	0.214	0.314	0.421	0.971	1.098	1.073	1.065	1.092	0.889	0.96	1.013	0.833	0.845	0.975	0.891	0.854	1.041	1.006	0.697	0.808	0.384	0.908	0.789	0.897	0.586	0.94	0.308	0.88	0.907	0.926	0.598	0.958	0.922	0.911	0.884	0.922
28.25	0.377	0.901	0.339	0.899	0.671	0.874	0.637	0.353	0.61	0.67	0.397	0.472	0.823	0.213	0.317	0.426	0.971	1.099	1.074	1.069	1.093	0.89	0.961	1.016	0.834	0.846	0.976	0.895	0.857	1.044	1.006	0.704	0.81	0.386	0.909	0.791	0.897	0.59	0.94	0.308	0.882	0.906	0.926	0.605	0.958	0.921	0.912	0.883	0.921
28.5	0.377	0.901	0.34	0.898	0.678	0.874	0.639	0.355	0.614	0.671	0.4	0.476	0.824	0.213	0.32	0.432	0.972	1.1	1.075	1.071	1.095	0.891	0.962	1.017	0.835	0.846	0.979	0.899	0.859	1.047	1.006	0.711	0.811	0.388	0.91	0.793	0.896	0.594	0.94	0.308	0.885	0.906	0.925	0.612	0.957	0.922	0.913	0.882	0.92
28.75	0.377	0.9	0.34	0.898	0.685	0.875	0.64	0.358	0.62	0.672	0.402	0.478	0.824	0.212	0.322	0.437	0.973	1.102	1.076	1.074	1.096	0.893	0.963	1.019	0.836	0.847	0.981	0.902	0.862	1.051	1.006	0.718	0.812	0.39	0.91	0.795	0.896	0.597	0.94	0.309	0.888	0.906	0.925	0.619	0.956	0.922	0.914	0.881	0.918
29	0.376	0.899	0.34	0.898	0.691	0.876	0.641	0.361	0.625	0.673	0.404	0.481	0.825	0.211	0.325	0.443	0.972	1.103	1.077	1.077	1.097	0.894	0.963	1.021	0.836	0.846	0.983	0.906	0.864	1.054	1.006	0.724	0.813	0.391	0.91	0.796	0.895	0.601	0.939	0.312	0.892	0.905	0.924	0.625	0.955	0.92	0.914	0.88	0.917
29.25	0.376	0.898	0.341	0.898	0.698	0.876	0.643	0.364	0.632	0.674	0.406	0.484	0.825	0.211	0.328	0.448	0.973	1.105	1.077	1.078	1.097	0.895	0.962	1.023	0.836	0.846	0.984	0.909	0.866	1.057	1.006	0.731	0.812	0.393	0.91	0.797	0.894	0.605	0.94	0.309	0.895	0.905	0.923	0.632	0.954	0.921	0.915	0.879	0.916
29.5	0.376	0.897	0.342	0.897	0.703	0.877	0.644	0.366	0.639	0.674	0.408	0.487	0.826	0.21	0.33	0.453	0.973	1.105	1.078	1.08	1.099	0.897	0.963	1.024	0.837	0.845	0.986	0.912	0.869	1.059	1.006	0.738	0.812	0.395	0.91	0.797	0.894	0.608	0.939	0.309	0.899	0.905	0.923	0.639	0.954	0.92	0.915	0.878	0.915
29.75	0.375	0.896	0.342	0.896	0.708	0.877	0.645	0.369	0.646	0.675	0.41	0.49	0.826	0.21	0.333	0.459	0.972	1.107	1.079	1.081	1.099	0.898	0.962	1.025	0.837	0.844	0.987	0.915	0.871	1.062	1.005	0.745	0.812	0.397	0.91	0.798	0.893	0.612	0.938	0.309	0.901	0.904	0.922	0.646	0.953	0.922	0.916	0.877	0.914
30	0.375	0.895	0.342	0.895	0.714	0.878	0.646	0.372	0.654	0.676	0.413	0.494	0.826	0.209	0.336	0.464	0.972	1.108	1.079	1.083	1.1	0.899	0.962	1.027	0.838	0.842	0.989	0.918	0.873	1.064	1.004	0.751	0.811	0.398	0.91	0.797	0.892	0.615	0.937	0.309	0.904	0.904	0.921	0.653	0.952	0.918	0.916	0.877	0.912
30.25	0.375	0.895	0.343	0.894	0.719	0.878	0.647	0.375	0.662	0.676	0.415	0.497	0.826	0.208	0.339	0.469	0.971	1.109	1.08	1.084	1.1	0.899	0.961	1.028	0.838	0.841	0.991	0.92	0.875	1.066	1.004	0.756	0.81	0.4	0.911	0.798	0.892	0.618	0.936	0.309	0.907	0.904	0.921	0.66	0.952	0.916	0.916	0.876	0.911
30.5	0.375	0.894	0.343	0.893	0.724	0.878	0.648	0.378	0.67	0.677	0.417	0.5	0.827	0.207	0.341	0.474	0.97	1.11	1.08	1.086	1.101	0.9	0.961	1.029	0.838	0.839	0.992	0.922	0.876	1.067	1.003	0.762	0.809	0.402	0.911	0.798	0.891	0.622	0.935	0.312	0.909	0.903	0.92	0.666	0.951	0.912	0.916	0.875	0.91
30.75	0.375	0.893	0.344	0.892	0.729	0.878	0.649	0.381	0.678	0.679	0.42	0.503	0.827	0.207	0.344	0.48	0.969	1.111	1.081	1.087	1.102	0.9	0.96	1.03	0.839	0.837	0.994	0.925	0.878	1.069	1.003	0.767	0.808	0.403	0.911	0.798	0.89	0.625	0.934	0.31	0.91	0.903	0.92	0.673	0.951	0.91	0.917	0.875	0.909
31	0.374	0.892	0.344	0.891	0.734	0.879	0.65	0.384	0.686	0.679	0.422	0.507	0.827	0.206	0.347	0.485	0.967	1.112	1.081	1.088	1.102	0.9	0.96	1.031	0.839	0.836	0.995	0.927	0.88	1.071	1.001	0.772	0.807	0.405	0.912	0.798	0.889	0.628	0.932	0.31	0.911	0.902	0.919	0.679	0.949	0.908	0.917	0.874	0.907
31.25	0.374	0.892	0.344	0.89	0.739	0.879	0.651	0.387	0.694	0.68	0.424	0.51	0.827	0.205	0.35	0.49	0.967	1.113	1.081	1.09	1.102	0.9	0.96	1.032	0.839	0.834	0.996	0.93	0.881	1.072	1.001	0.777	0.806	0.406	0.912	0.798	0.888	0.632	0.931	0.31	0.912	0.902	0.918	0.686	0.949	0.906	0.917	0.873	0.906
31.5	0.374	0.891	0.345	0.89	0.744	0.879	0.652	0.39	0.701	0.681	0.427	0.514	0.827	0.205	0.353	0.496	0.966	1.113	1.081	1.091	1.103	0.9	0.959	1.034	0.839	0.832	0.996	0.932	0.882	1.074	1	0.781	0.805	0.408	0.912	0.798	0.888	0.635	0.931	0.311	0.913	0.902	0.918	0.692	0.948	0.905	0.917	0.873	0.905
31.75	0.374	0.89	0.345	0.889	0.748	0.879	0.653	0.393	0.708	0.682	0.429	0.517	0.826	0.204	0.356	0.501	0.965	1.114	1.081	1.091	1.103	0.9	0.958	1.034	0.839	0.83	0.997	0.934	0.883	1.076	0.999	0.785	0.804	0.41	0.912	0.798	0.887	0.638	0.93	0.311	0.913	0.901	0.917	0.698	0.947	0.904	0.917	0.872	0.904
32	0.373	0.89	0.346	0.887	0.752	0.879	0.654	0.395	0.715	0.683	0.432	0.52	0.827	0.204	0.359	0.506	0.964	1.115	1.081	1.092	1.103	0.9	0.958	1.035	0.839	0.829	0.998	0.936	0.884	1.078	0.998	0.789	0.803	0.412	0.912	0.798	0.886	0.642	0.929	0.311	0.914	0.9	0.917	0.704	0.947	0.903	0.917	0.871	0.903
32.25	0.373	0.889	0.346	0.887	0.756	0.879	0.655	0.399	0.722	0.684	0.435	0.524	0.827	0.203	0.362	0.512	0.963	1.115	1.082	1.093	1.103	0.9	0.957	1.036	0.84	0.827	0.998	0.939	0.886	1.08	0.997	0.793	0.802	0.413	0.912	0.798	0.885	0.645	0.929	0.314	0.915	0.9	0.916	0.71	0.946	0.902	0.918	0.87	0.902
32.5	0.373	0.888	0.347	0.885	0.759	0.878	0.656	0.401	0.727	0.684	0.437	0.527	0.826	0.201	0.365	0.517	0.963	1.115	1.081	1.093	1.103	0.9	0.956	1.037	0.839	0.825	0.998	0.94	0.886	1.083	0.996	0.796	0.801	0.415	0.91	0.797	0.884	0.648	0.929	0.311	0.916	0.9	0.915	0.716	0.944	0.908	0.918	0.869	0.9
32.75	0.373	0.888	0.347	0.884	0.762	0.878	0.657	0.405	0.734	0.685	0.44	0.531	0.826	0.201	0.368	0.522	0.963	1.116	1.081	1.093	1.103	0.9	0.957	1.038	0.839	0.824	0.999	0.942	0.888	1.086	0.996	0.801	0.8	0.417	0.91	0.798	0.884	0.652	0.929	0.312	0.919	0.9	0.915	0.723	0.944	0.909	0.918	0.869	0.899
33	0.373	0.886	0.347	0.883	0.765	0.877	0.658	0.408	0.739	0.685	0.442	0.533	0.826	0.2	0.371	0.527	0.962	1.116	1.081	1.093	1.103	0.9	0.955	1.038	0.839	0.822	0.999	0.943	0.889	1.088	0.994	0.804	0.799	0.418	0.909	0.797	0.881	0.655	0.928	0.313	0.921	0.899	0.914	0.729	0.943	0.911	0.918	0.867	0.898
33.25	0.373	0.886	0.348	0.882	0.768	0.877	0.659	0.411	0.745	0.687	0.445	0.537	0.826	0.199	0.374	0.532	0.961	1.118	1.081	1.095	1.103	0.899	0.955	1.038	0.839	0.821	1.001	0.945	0.89	1.09	0.993	0.808	0.798	0.42	0.909	0.797	0.88	0.658	0.928	0.311	0.922	0.898	0.914	0.735	0.942	0.906	0.918	0.867	0.897
33.5	0.373	0.886	0.349	0.881	0.771	0.876	0.66	0.414	0.75	0.687	0.447	0.54	0.826	0.199	0.377	0.537	0.96	1.117	1.082	1.095	1.103	0.899	0.954	1.04	0.839	0.819	1.001	0.947	0.891	1.092	0.993	0.812	0.797	0.421	0.908	0.797	0.88	0.661	0.927	0.311	0.924	0.898	0.913	0.74	0.942	0.903	0.918	0.866	0.896
33.75	0.372	0.885	0.349	0.879	0.773	0.875	0.66	0.417	0.755	0.688	0.45	0.543	0.826	0.198	0.38	0.541	0.959	1.118	1.081	1.095	1.103	0.898	0.953	1.04	0.838	0.818	1.001	0.947	0.891	1.093	0.991	0.815	0.796	0.423	0.908	0.797	0.879	0.664	0.927	0.311	0.926	0.898	0.913	0.745	0.941	0.902	0.918	0.865	0.895
34	0.372	0.884	0.349	0.878	0.776	0.875	0.661	0.42	0.759	0.689	0.453	0.546	0.826	0.196	0.383	0.546	0.958	1.118	1.081	1.095	1.103	0.897	0.952	1.04	0.838	0.816	1.002	0.948	0.892	1.093	0.991	0.818	0.795	0.424	0.908	0.796	0.878	0.666	0.926	0.312	0.927	0.898	0.913	0.75	0.941	0.897	0.919	0.864	0.894
34.25	0.372	0.884	0.35	0.877	0.779	0.875	0.662	0.423	0.763	0.689	0.456	0.55	0.826	0.196	0.386	0.551	0.957	1.119	1.081	1.096	1.103	0.896	0.951	1.04	0.838	0.815	1.003	0.949	0.893	1.094	0.989	0.822	0.794	0.426	0.908	0.796	0.878	0.67	0.924	0.312	0.927	0.897	0.912	0.755	0.94	0.893	0.918	0.864	0.893
34.5	0.372	0.883	0.35	0.876	0.781	0.874	0.662	0.426	0.767	0.69	0.459	0.553	0.826	0.196	0.389	0.556	0.956	1.119	1.081	1.095	1.103	0.895	0.95	1.04	0.838	0.813	1.002	0.949	0.893	1.095	0.988	0.824	0.793	0.427	0.907	0.796	0.877	0.672	0.923	0.312	0.928	0.897	0.912	0.759	0.939	0.893	0.919	0.863	0.892
34.75	0.372	0.883	0.351	0.875	0.783	0.874	0.663	0.43	0.771	0.691	0.462	0.556	0.826	0.195	0.392	0.561	0.955	1.119	1.08	1.096	1.103	0.895	0.95	1.041	0.837	0.812	1.004	0.951	0.894	1.095	0.988	0.827	0.792	0.429	0.907	0.796	0.876	0.675	0.922	0.314	0.928	0.897	0.912	0.763	0.939	0.889	0.918	0.863	0.891
35	0.372	0.882	0.351	0.873	0.786	0.874	0.664	0.433	0.775	0.692	0.465	0.56	0.826	0.194	0.395	0.566	0.953	1.119	1.08	1.096	1.103	0.894	0.949	1.04	0.837	0.811	1.004	0.952	0.894	1.096	0.986	0.83	0.791	0.43	0.907	0.796	0.875	0.678	0.921	0.312	0.928	0.896	0.911	0.767	0.938	0.889	0.918	0.862	0.89
35.25	0.372	0.881	0.352	0.872	0.788	0.873	0.664	0.436	0.778	0.693	0.468	0.563	0.826	0.194	0.398	0.571	0.952	1.12	1.08	1.096	1.103	0.893	0.948	1.041	0.837	0.809	1.004	0.953	0.894	1.097	0.986	0.832	0.79	0.431	0.907	0.796	0.875	0.681	0.921	0.313	0.928	0.895	0.91	0.771	0.937	0.884	0.918	0.861	0.889
35.5	0.372	0.881	0.352	0.871	0.79	0.873	0.665	0.439	0.781	0.693	0.471	0.567	0.825	0.193	0.401	0.576	0.952	1.12	1.08	1.096	1.102	0.892	0.948	1.041	0.837	0.808	1.004	0.954	0.895	1.098	0.985	0.834	0.79	0.433	0.907	0.796	0.875	0.684	0.92	0.313	0.928	0.895	0.909	0.775	0.937	0.884	0.918	0.861	0.888
35.75	0.371	0.88	0.352	0.87	0.793	0.872	0.665	0.442	0.784	0.694	0.474	0.57	0.824	0.192	0.404	0.58	0.95	1.119	1.079	1.096	1.101	0.891	0.946	1.041	0.836	0.807	1.004	0.955	0.895	1.099	0.983	0.836	0.789	0.435	0.907	0.796	0.874	0.686	0.919	0.313	0.928	0.895	0.909	0.778	0.936	0.883	0.918	0.86	0.887
36	0.371	0.879	0.353	0.869	0.793	0.872	0.666	0.445	0.786	0.695	0.478	0.573	0.823	0.192	0.407	0.585	0.95	1.12	1.079	1.096	1.101	0.891	0.946	1.041	0.836	0.806	1.004	0.957	0.896	1.101	0.983	0.839	0.788	0.436	0.906	0.796	0.873	0.689	0.919	0.313	0.928	0.894	0.908	0.781	0.936	0.883	0.918	0.859	0.886
PM 7:
Time	A1	A2	A3	A4	A5	A6	A7	A8	A9	A10	A11	A12	B1	B2	B3	B4	B5	B6	B7	B8	B9	B10	B11	B12	C1	C2	C3	C4	C5	C6	C7	C8	C9	C10	C11	C12	D1	D2	D3	D4	D5	D6	D7	D8	D9	D10	D11	D12	E1
0	0.105	0.104	0.104	0.105	0.104	0.11	0.106	0.104	0.106	0.103	0.104	0.107	0.107	0.108	0.106	0.122	0.106	0.106	0.105	0.11	0.147	0.106	0.11	0.104	0.103	0.105	0.107	0.11	0.107	0.105	0.103	0.121	0.106	0.107	0.104	0.105	0.105	0.104	0.135	0.105	0.104	0.105	0.119	0.104	0.105	0.106	0.105	0.107	0.107
0.25	0.105	0.105	0.105	0.105	0.106	0.11	0.107	0.106	0.107	0.103	0.105	0.108	0.108	0.11	0.107	0.123	0.106	0.107	0.106	0.111	0.108	0.106	0.112	0.105	0.104	0.106	0.108	0.111	0.106	0.106	0.103	0.122	0.107	0.107	0.105	0.105	0.106	0.105	0.109	0.106	0.104	0.106	0.12	0.104	0.106	0.133	0.106	0.108	0.108
0.5	0.106	0.106	0.105	0.105	0.107	0.111	0.108	0.106	0.108	0.104	0.105	0.108	0.109	0.111	0.108	0.124	0.107	0.107	0.106	0.112	0.109	0.107	0.114	0.105	0.105	0.106	0.109	0.111	0.105	0.107	0.104	0.122	0.108	0.108	0.106	0.105	0.107	0.105	0.107	0.106	0.104	0.106	0.121	0.105	0.107	0.107	0.107	0.108	0.108
0.75	0.107	0.107	0.106	0.106	0.107	0.111	0.109	0.107	0.109	0.105	0.106	0.109	0.12	0.111	0.108	0.124	0.107	0.107	0.107	0.112	0.11	0.108	0.115	0.106	0.106	0.107	0.109	0.112	0.105	0.108	0.104	0.122	0.109	0.108	0.107	0.106	0.107	0.106	0.106	0.107	0.105	0.106	0.121	0.106	0.107	0.108	0.107	0.109	0.109
1	0.108	0.108	0.107	0.107	0.108	0.112	0.11	0.108	0.11	0.105	0.107	0.109	0.11	0.111	0.11	0.125	0.108	0.108	0.109	0.114	0.11	0.109	0.116	0.107	0.107	0.108	0.11	0.113	0.107	0.109	0.105	0.124	0.111	0.109	0.108	0.107	0.108	0.107	0.107	0.108	0.107	0.106	0.123	0.107	0.108	0.109	0.109	0.11	0.11
1.25	0.109	0.109	0.109	0.108	0.109	0.114	0.11	0.109	0.111	0.106	0.108	0.11	0.112	0.111	0.111	0.126	0.108	0.11	0.109	0.115	0.113	0.11	0.118	0.107	0.109	0.11	0.111	0.114	0.107	0.109	0.106	0.125	0.113	0.11	0.11	0.108	0.109	0.107	0.107	0.109	0.108	0.108	0.124	0.109	0.109	0.11	0.112	0.112	0.111
1.5	0.11	0.112	0.11	0.111	0.111	0.115	0.113	0.111	0.112	0.107	0.109	0.113	0.114	0.113	0.113	0.128	0.11	0.111	0.111	0.117	0.114	0.111	0.12	0.109	0.11	0.113	0.113	0.115	0.109	0.112	0.107	0.127	0.115	0.112	0.111	0.109	0.11	0.108	0.108	0.111	0.11	0.109	0.126	0.111	0.111	0.111	0.113	0.113	0.112
1.75	0.113	0.115	0.112	0.111	0.113	0.115	0.115	0.113	0.113	0.109	0.111	0.113	0.135	0.124	0.117	0.132	0.11	0.115	0.113	0.119	0.115	0.113	0.122	0.111	0.112	0.115	0.115	0.118	0.11	0.115	0.111	0.129	0.117	0.114	0.111	0.111	0.112	0.11	0.108	0.113	0.113	0.112	0.129	0.113	0.112	0.114	0.115	0.116	0.114
2	0.115	0.118	0.113	0.113	0.115	0.117	0.118	0.116	0.117	0.112	0.116	0.116	0.119	0.116	0.12	0.134	0.111	0.114	0.116	0.122	0.119	0.117	0.126	0.114	0.115	0.117	0.116	0.121	0.114	0.117	0.113	0.132	0.119	0.116	0.113	0.113	0.117	0.112	0.11	0.116	0.116	0.117	0.134	0.12	0.115	0.116	0.121	0.121	0.115
2.25	0.118	0.123	0.115	0.115	0.117	0.119	0.12	0.118	0.12	0.115	0.119	0.117	0.124	0.118	0.123	0.137	0.112	0.116	0.118	0.125	0.122	0.12	0.13	0.116	0.118	0.12	0.119	0.125	0.118	0.119	0.116	0.137	0.122	0.118	0.115	0.115	0.118	0.116	0.111	0.121	0.119	0.121	0.14	0.125	0.118	0.118	0.123	0.125	0.117
2.5	0.123	0.128	0.117	0.118	0.12	0.121	0.123	0.122	0.122	0.118	0.125	0.12	0.143	0.13	0.126	0.142	0.114	0.119	0.122	0.128	0.122	0.124	0.135	0.118	0.123	0.124	0.122	0.129	0.119	0.125	0.12	0.14	0.128	0.123	0.117	0.119	0.122	0.116	0.112	0.125	0.126	0.126	0.148	0.131	0.123	0.122	0.129	0.131	0.119
2.75	0.126	0.131	0.12	0.121	0.124	0.124	0.125	0.127	0.126	0.121	0.13	0.123	0.138	0.122	0.129	0.146	0.115	0.123	0.125	0.131	0.127	0.127	0.137	0.121	0.128	0.128	0.125	0.133	0.129	0.129	0.125	0.144	0.131	0.129	0.119	0.122	0.124	0.118	0.114	0.129	0.128	0.131	0.157	0.135	0.126	0.126	0.132	0.137	0.121
3	0.13	0.136	0.123	0.124	0.127	0.127	0.128	0.131	0.13	0.123	0.134	0.126	0.142	0.125	0.134	0.151	0.117	0.127	0.129	0.135	0.134	0.131	0.142	0.124	0.132	0.132	0.129	0.137	0.134	0.132	0.128	0.148	0.135	0.134	0.122	0.126	0.127	0.119	0.115	0.134	0.131	0.136	0.166	0.141	0.129	0.13	0.137	0.141	0.122
3.25	0.133	0.139	0.125	0.128	0.131	0.13	0.132	0.135	0.134	0.126	0.139	0.13	0.145	0.13	0.14	0.155	0.118	0.131	0.133	0.138	0.135	0.136	0.149	0.128	0.136	0.136	0.133	0.141	0.139	0.136	0.132	0.153	0.138	0.14	0.124	0.13	0.131	0.12	0.117	0.138	0.137	0.141	0.176	0.145	0.133	0.134	0.141	0.146	0.123
3.5	0.137	0.143	0.128	0.132	0.134	0.133	0.135	0.138	0.137	0.129	0.144	0.134	0.148	0.133	0.147	0.158	0.12	0.134	0.137	0.142	0.143	0.139	0.157	0.131	0.139	0.139	0.136	0.144	0.145	0.14	0.135	0.157	0.142	0.146	0.127	0.132	0.134	0.122	0.118	0.142	0.15	0.146	0.18	0.15	0.138	0.138	0.145	0.15	0.125
3.75	0.14	0.146	0.13	0.136	0.137	0.136	0.138	0.141	0.14	0.133	0.141	0.138	0.15	0.136	0.155	0.162	0.122	0.135	0.141	0.145	0.146	0.143	0.167	0.135	0.141	0.142	0.139	0.146	0.149	0.143	0.137	0.161	0.145	0.154	0.13	0.135	0.138	0.124	0.121	0.146	0.143	0.151	0.188	0.156	0.142	0.142	0.153	0.156	0.127
4	0.143	0.15	0.131	0.141	0.141	0.139	0.141	0.144	0.142	0.136	0.147	0.141	0.153	0.139	0.165	0.165	0.124	0.138	0.144	0.148	0.149	0.145	0.177	0.138	0.144	0.145	0.141	0.149	0.147	0.146	0.14	0.164	0.149	0.162	0.131	0.137	0.142	0.126	0.126	0.149	0.16	0.155	0.196	0.161	0.144	0.145	0.156	0.161	0.129
4.25	0.145	0.153	0.133	0.145	0.143	0.142	0.142	0.147	0.144	0.138	0.15	0.144	0.155	0.141	0.177	0.168	0.126	0.141	0.147	0.15	0.151	0.147	0.186	0.141	0.146	0.147	0.144	0.151	0.151	0.149	0.143	0.167	0.153	0.172	0.135	0.139	0.145	0.128	0.129	0.15	0.151	0.158	0.205	0.164	0.147	0.148	0.159	0.165	0.131
4.5	0.149	0.156	0.135	0.149	0.146	0.144	0.145	0.149	0.145	0.14	0.154	0.147	0.158	0.143	0.19	0.171	0.129	0.144	0.149	0.153	0.148	0.15	0.201	0.144	0.149	0.15	0.146	0.153	0.153	0.152	0.152	0.17	0.156	0.182	0.136	0.141	0.15	0.13	0.14	0.155	0.157	0.162	0.208	0.17	0.15	0.151	0.164	0.168	0.134
4.75	0.151	0.159	0.136	0.153	0.149	0.146	0.147	0.152	0.146	0.142	0.158	0.15	0.16	0.145	0.2	0.172	0.132	0.148	0.152	0.156	0.152	0.153	0.204	0.146	0.151	0.152	0.148	0.156	0.157	0.153	0.155	0.172	0.16	0.189	0.139	0.141	0.154	0.132	0.157	0.161	0.164	0.166	0.211	0.173	0.153	0.155	0.17	0.169	0.137
5	0.152	0.162	0.137	0.156	0.151	0.149	0.149	0.154	0.148	0.144	0.161	0.153	0.162	0.146	0.209	0.175	0.134	0.15	0.154	0.159	0.157	0.155	0.212	0.149	0.154	0.154	0.15	0.158	0.16	0.156	0.157	0.175	0.163	0.195	0.142	0.141	0.157	0.134	0.177	0.163	0.161	0.169	0.213	0.175	0.155	0.158	0.175	0.17	0.139
5.25	0.153	0.165	0.138	0.16	0.154	0.151	0.151	0.157	0.15	0.145	0.164	0.156	0.164	0.147	0.216	0.177	0.137	0.153	0.157	0.167	0.158	0.158	0.219	0.151	0.156	0.155	0.151	0.16	0.162	0.158	0.149	0.177	0.166	0.2	0.145	0.143	0.16	0.136	0.199	0.166	0.165	0.173	0.213	0.176	0.159	0.16	0.18	0.172	0.141
5.5	0.154	0.169	0.139	0.163	0.157	0.153	0.153	0.159	0.152	0.147	0.166	0.158	0.167	0.149	0.22	0.18	0.141	0.155	0.159	0.167	0.162	0.16	0.224	0.152	0.158	0.157	0.153	0.161	0.161	0.16	0.152	0.18	0.17	0.206	0.147	0.144	0.162	0.137	0.222	0.169	0.164	0.177	0.217	0.178	0.16	0.161	0.183	0.172	0.143
5.75	0.155	0.173	0.141	0.166	0.159	0.155	0.154	0.161	0.153	0.148	0.168	0.16	0.169	0.151	0.223	0.182	0.143	0.157	0.161	0.17	0.163	0.162	0.229	0.154	0.159	0.159	0.154	0.162	0.162	0.161	0.153	0.183	0.173	0.209	0.149	0.144	0.163	0.138	0.245	0.171	0.165	0.181	0.22	0.179	0.162	0.163	0.186	0.173	0.145
6	0.156	0.177	0.142	0.169	0.162	0.157	0.156	0.163	0.155	0.149	0.17	0.162	0.171	0.152	0.225	0.184	0.145	0.16	0.163	0.172	0.167	0.164	0.233	0.155	0.16	0.162	0.155	0.163	0.163	0.162	0.155	0.184	0.176	0.213	0.151	0.145	0.165	0.139	0.27	0.172	0.166	0.186	0.223	0.18	0.165	0.164	0.188	0.174	0.147
6.25	0.157	0.181	0.142	0.172	0.165	0.159	0.157	0.164	0.157	0.151	0.171	0.164	0.173	0.153	0.225	0.186	0.147	0.162	0.165	0.174	0.166	0.166	0.237	0.156	0.161	0.163	0.156	0.163	0.164	0.163	0.156	0.186	0.179	0.223	0.153	0.146	0.166	0.141	0.294	0.173	0.166	0.19	0.226	0.181	0.167	0.166	0.19	0.175	0.149
6.5	0.158	0.187	0.144	0.174	0.168	0.161	0.158	0.166	0.159	0.152	0.173	0.166	0.174	0.155	0.226	0.188	0.149	0.165	0.166	0.176	0.168	0.169	0.252	0.157	0.162	0.165	0.157	0.164	0.166	0.164	0.157	0.188	0.183	0.24	0.155	0.147	0.168	0.142	0.318	0.175	0.167	0.196	0.232	0.183	0.17	0.167	0.191	0.176	0.151
6.75	0.159	0.203	0.144	0.175	0.171	0.163	0.159	0.168	0.16	0.153	0.174	0.167	0.175	0.156	0.227	0.189	0.15	0.168	0.167	0.178	0.17	0.172	0.278	0.158	0.163	0.166	0.158	0.165	0.167	0.165	0.158	0.19	0.186	0.264	0.157	0.147	0.17	0.143	0.341	0.176	0.168	0.207	0.236	0.184	0.172	0.168	0.193	0.177	0.153
7	0.162	0.23	0.145	0.176	0.174	0.165	0.16	0.17	0.162	0.154	0.175	0.168	0.176	0.157	0.23	0.19	0.153	0.171	0.168	0.179	0.173	0.174	0.311	0.158	0.164	0.167	0.159	0.166	0.169	0.166	0.16	0.192	0.19	0.295	0.158	0.147	0.171	0.144	0.363	0.178	0.168	0.229	0.242	0.185	0.174	0.17	0.195	0.178	0.155
7.25	0.166	0.261	0.147	0.178	0.177	0.168	0.162	0.172	0.164	0.156	0.177	0.17	0.177	0.159	0.234	0.191	0.156	0.175	0.17	0.181	0.176	0.177	0.348	0.159	0.165	0.169	0.159	0.167	0.17	0.167	0.161	0.194	0.194	0.334	0.159	0.148	0.173	0.145	0.385	0.18	0.168	0.258	0.248	0.188	0.177	0.172	0.197	0.181	0.157
7.5	0.17	0.296	0.148	0.18	0.179	0.17	0.163	0.174	0.165	0.157	0.179	0.172	0.178	0.16	0.239	0.192	0.158	0.179	0.172	0.184	0.179	0.18	0.384	0.16	0.166	0.17	0.16	0.168	0.172	0.168	0.162	0.196	0.197	0.372	0.163	0.151	0.175	0.147	0.405	0.182	0.169	0.292	0.254	0.192	0.179	0.173	0.199	0.184	0.159
7.75	0.174	0.333	0.149	0.181	0.182	0.172	0.164	0.176	0.166	0.158	0.181	0.174	0.179	0.161	0.244	0.193	0.161	0.182	0.173	0.188	0.183	0.183	0.418	0.16	0.167	0.172	0.161	0.169	0.174	0.169	0.164	0.198	0.201	0.409	0.165	0.154	0.177	0.147	0.425	0.184	0.169	0.328	0.259	0.196	0.181	0.175	0.2	0.188	0.162
8	0.179	0.37	0.151	0.183	0.184	0.175	0.165	0.178	0.167	0.16	0.183	0.176	0.181	0.163	0.248	0.195	0.163	0.186	0.175	0.191	0.186	0.187	0.448	0.161	0.168	0.173	0.161	0.171	0.176	0.17	0.166	0.2	0.204	0.445	0.167	0.156	0.179	0.148	0.444	0.187	0.17	0.365	0.264	0.201	0.184	0.179	0.2	0.192	0.165
8.25	0.183	0.406	0.152	0.185	0.187	0.177	0.167	0.181	0.168	0.161	0.184	0.178	0.182	0.164	0.252	0.196	0.165	0.189	0.177	0.197	0.19	0.19	0.475	0.163	0.17	0.175	0.163	0.174	0.18	0.171	0.169	0.202	0.208	0.478	0.167	0.158	0.182	0.15	0.461	0.192	0.172	0.402	0.269	0.207	0.187	0.184	0.201	0.195	0.168
8.5	0.187	0.441	0.154	0.187	0.19	0.18	0.169	0.186	0.169	0.163	0.186	0.181	0.183	0.166	0.256	0.199	0.168	0.193	0.179	0.201	0.194	0.194	0.5	0.168	0.174	0.179	0.167	0.178	0.184	0.172	0.172	0.206	0.211	0.508	0.169	0.161	0.187	0.151	0.478	0.196	0.174	0.438	0.274	0.213	0.194	0.189	0.202	0.199	0.172
8.75	0.191	0.473	0.156	0.188	0.194	0.183	0.171	0.193	0.17	0.165	0.187	0.184	0.185	0.168	0.259	0.201	0.169	0.203	0.182	0.206	0.198	0.199	0.523	0.172	0.177	0.185	0.172	0.182	0.189	0.173	0.174	0.211	0.215	0.535	0.169	0.164	0.191	0.153	0.494	0.2	0.177	0.473	0.279	0.218	0.202	0.195	0.203	0.203	0.176
9	0.195	0.503	0.158	0.19	0.2	0.186	0.174	0.203	0.171	0.167	0.188	0.187	0.187	0.17	0.263	0.203	0.171	0.216	0.186	0.211	0.204	0.21	0.545	0.178	0.181	0.19	0.177	0.186	0.198	0.174	0.177	0.217	0.216	0.559	0.169	0.168	0.195	0.154	0.509	0.205	0.18	0.507	0.283	0.224	0.212	0.201	0.204	0.206	0.179
9.25	0.199	0.531	0.16	0.192	0.208	0.189	0.182	0.216	0.173	0.17	0.189	0.191	0.191	0.172	0.265	0.206	0.173	0.233	0.191	0.218	0.212	0.227	0.566	0.183	0.186	0.197	0.183	0.19	0.203	0.175	0.181	0.222	0.219	0.581	0.173	0.172	0.2	0.156	0.523	0.209	0.183	0.538	0.289	0.229	0.225	0.208	0.205	0.209	0.183
9.5	0.202	0.557	0.163	0.193	0.22	0.192	0.197	0.235	0.177	0.172	0.19	0.195	0.194	0.175	0.268	0.208	0.176	0.25	0.196	0.23	0.224	0.246	0.586	0.188	0.19	0.204	0.19	0.195	0.207	0.176	0.183	0.227	0.221	0.601	0.174	0.177	0.205	0.158	0.537	0.213	0.186	0.569	0.295	0.234	0.241	0.217	0.205	0.213	0.186
9.75	0.206	0.582	0.166	0.195	0.234	0.194	0.216	0.258	0.181	0.175	0.192	0.199	0.198	0.177	0.271	0.211	0.178	0.269	0.201	0.248	0.237	0.267	0.604	0.194	0.195	0.211	0.197	0.2	0.213	0.176	0.187	0.232	0.222	0.619	0.175	0.181	0.211	0.16	0.549	0.217	0.189	0.597	0.301	0.239	0.26	0.225	0.206	0.216	0.189
10	0.209	0.604	0.168	0.197	0.25	0.197	0.237	0.283	0.185	0.182	0.193	0.203	0.201	0.179	0.273	0.213	0.181	0.287	0.206	0.266	0.253	0.289	0.621	0.199	0.199	0.219	0.204	0.204	0.218	0.178	0.19	0.238	0.224	0.637	0.176	0.186	0.218	0.163	0.561	0.221	0.192	0.624	0.308	0.243	0.279	0.235	0.206	0.219	0.195
10.25	0.212	0.625	0.171	0.198	0.267	0.199	0.261	0.31	0.189	0.194	0.196	0.207	0.205	0.181	0.276	0.216	0.185	0.306	0.212	0.287	0.274	0.311	0.638	0.205	0.203	0.226	0.212	0.209	0.223	0.179	0.192	0.243	0.224	0.653	0.178	0.19	0.226	0.165	0.572	0.225	0.195	0.649	0.316	0.248	0.301	0.247	0.207	0.223	0.207
10.5	0.215	0.644	0.174	0.2	0.284	0.202	0.287	0.338	0.194	0.209	0.2	0.21	0.209	0.184	0.279	0.218	0.19	0.326	0.217	0.307	0.299	0.332	0.653	0.21	0.207	0.233	0.22	0.214	0.228	0.181	0.195	0.248	0.225	0.669	0.179	0.195	0.235	0.168	0.583	0.23	0.197	0.673	0.325	0.253	0.324	0.263	0.209	0.226	0.221
10.75	0.219	0.664	0.176	0.202	0.301	0.208	0.315	0.367	0.198	0.227	0.205	0.214	0.213	0.186	0.282	0.221	0.194	0.346	0.223	0.329	0.328	0.353	0.668	0.215	0.211	0.24	0.227	0.219	0.233	0.182	0.198	0.252	0.229	0.683	0.18	0.2	0.248	0.17	0.593	0.234	0.2	0.696	0.335	0.257	0.347	0.28	0.21	0.23	0.237
11	0.222	0.681	0.178	0.204	0.319	0.217	0.343	0.396	0.203	0.245	0.209	0.217	0.218	0.188	0.285	0.223	0.199	0.366	0.229	0.349	0.358	0.372	0.682	0.221	0.216	0.248	0.235	0.223	0.237	0.184	0.201	0.257	0.234	0.698	0.18	0.205	0.262	0.174	0.603	0.239	0.202	0.717	0.346	0.262	0.371	0.299	0.212	0.233	0.254
11.25	0.225	0.697	0.18	0.205	0.336	0.227	0.373	0.424	0.207	0.264	0.213	0.22	0.222	0.191	0.287	0.225	0.203	0.385	0.236	0.368	0.388	0.391	0.696	0.226	0.22	0.256	0.243	0.228	0.242	0.186	0.204	0.261	0.241	0.712	0.182	0.21	0.276	0.175	0.612	0.244	0.205	0.737	0.359	0.266	0.395	0.318	0.214	0.236	0.271
11.5	0.229	0.71	0.184	0.207	0.354	0.237	0.402	0.452	0.212	0.283	0.217	0.223	0.227	0.194	0.291	0.227	0.207	0.404	0.242	0.388	0.42	0.408	0.709	0.23	0.224	0.264	0.25	0.233	0.247	0.188	0.207	0.266	0.249	0.725	0.181	0.215	0.29	0.177	0.621	0.249	0.207	0.755	0.375	0.271	0.418	0.337	0.216	0.24	0.287
11.75	0.233	0.723	0.189	0.209	0.372	0.247	0.431	0.479	0.217	0.302	0.221	0.226	0.232	0.197	0.294	0.229	0.21	0.422	0.249	0.406	0.449	0.425	0.722	0.235	0.227	0.273	0.258	0.238	0.252	0.189	0.209	0.27	0.258	0.738	0.183	0.22	0.304	0.18	0.628	0.254	0.21	0.772	0.392	0.275	0.44	0.356	0.218	0.243	0.304
12	0.237	0.737	0.193	0.211	0.39	0.256	0.46	0.504	0.222	0.321	0.226	0.228	0.238	0.2	0.297	0.231	0.213	0.44	0.257	0.426	0.481	0.441	0.736	0.239	0.231	0.283	0.265	0.243	0.257	0.191	0.212	0.275	0.267	0.75	0.183	0.224	0.319	0.184	0.635	0.259	0.212	0.789	0.409	0.28	0.462	0.376	0.22	0.247	0.321
12.25	0.24	0.749	0.198	0.213	0.407	0.264	0.488	0.529	0.226	0.34	0.229	0.231	0.243	0.202	0.299	0.233	0.216	0.456	0.264	0.443	0.508	0.456	0.746	0.244	0.234	0.293	0.271	0.247	0.26	0.193	0.215	0.279	0.276	0.762	0.181	0.227	0.333	0.187	0.642	0.263	0.215	0.804	0.425	0.284	0.483	0.395	0.222	0.251	0.337
12.5	0.244	0.761	0.203	0.214	0.424	0.271	0.515	0.553	0.232	0.359	0.233	0.234	0.248	0.205	0.302	0.234	0.22	0.471	0.273	0.46	0.535	0.471	0.755	0.248	0.238	0.303	0.278	0.252	0.259	0.195	0.218	0.284	0.284	0.773	0.182	0.231	0.348	0.191	0.648	0.268	0.218	0.819	0.441	0.289	0.503	0.414	0.224	0.254	0.353
12.75	0.247	0.772	0.208	0.216	0.441	0.277	0.54	0.576	0.237	0.378	0.236	0.236	0.254	0.208	0.304	0.236	0.222	0.486	0.281	0.475	0.559	0.484	0.761	0.253	0.241	0.314	0.284	0.256	0.263	0.197	0.22	0.288	0.294	0.784	0.184	0.236	0.362	0.194	0.654	0.273	0.22	0.832	0.457	0.294	0.523	0.433	0.226	0.258	0.369
13	0.252	0.782	0.213	0.217	0.458	0.282	0.565	0.597	0.242	0.397	0.24	0.239	0.259	0.21	0.307	0.238	0.224	0.5	0.291	0.49	0.582	0.497	0.766	0.258	0.244	0.325	0.29	0.26	0.266	0.198	0.222	0.292	0.303	0.794	0.185	0.24	0.377	0.197	0.659	0.278	0.222	0.845	0.473	0.298	0.542	0.452	0.228	0.261	0.384
13.25	0.255	0.792	0.219	0.218	0.474	0.287	0.589	0.617	0.248	0.416	0.243	0.241	0.265	0.213	0.309	0.239	0.227	0.513	0.3	0.503	0.603	0.509	0.769	0.263	0.247	0.336	0.295	0.264	0.276	0.2	0.225	0.297	0.314	0.802	0.185	0.244	0.393	0.2	0.665	0.283	0.224	0.856	0.488	0.303	0.56	0.47	0.23	0.265	0.399
13.5	0.258	0.8	0.225	0.219	0.49	0.291	0.612	0.636	0.254	0.435	0.247	0.244	0.27	0.215	0.31	0.241	0.229	0.525	0.31	0.515	0.624	0.52	0.772	0.268	0.25	0.347	0.3	0.268	0.275	0.202	0.227	0.302	0.325	0.811	0.188	0.248	0.408	0.203	0.669	0.288	0.227	0.866	0.504	0.308	0.578	0.488	0.232	0.268	0.415
13.75	0.262	0.809	0.231	0.221	0.506	0.294	0.634	0.653	0.26	0.453	0.251	0.247	0.276	0.218	0.312	0.242	0.232	0.538	0.321	0.527	0.644	0.531	0.774	0.273	0.253	0.359	0.306	0.272	0.277	0.203	0.23	0.306	0.337	0.819	0.188	0.252	0.424	0.206	0.673	0.294	0.229	0.875	0.519	0.313	0.595	0.506	0.234	0.272	0.431
14	0.265	0.815	0.238	0.222	0.522	0.297	0.654	0.67	0.266	0.472	0.253	0.249	0.281	0.22	0.314	0.244	0.233	0.55	0.332	0.536	0.662	0.541	0.775	0.278	0.255	0.37	0.311	0.276	0.28	0.205	0.231	0.311	0.348	0.825	0.191	0.256	0.439	0.208	0.676	0.299	0.231	0.884	0.534	0.318	0.611	0.522	0.235	0.275	0.446
14.25	0.268	0.822	0.246	0.223	0.537	0.3	0.674	0.685	0.272	0.489	0.257	0.252	0.287	0.223	0.315	0.245	0.236	0.561	0.344	0.545	0.68	0.55	0.777	0.284	0.259	0.382	0.316	0.28	0.284	0.207	0.234	0.315	0.361	0.832	0.191	0.259	0.455	0.211	0.68	0.304	0.233	0.891	0.548	0.323	0.627	0.538	0.237	0.278	0.461
14.5	0.272	0.828	0.254	0.225	0.552	0.303	0.693	0.7	0.278	0.507	0.259	0.255	0.293	0.225	0.316	0.247	0.239	0.572	0.357	0.552	0.697	0.56	0.778	0.29	0.261	0.394	0.32	0.283	0.288	0.209	0.236	0.32	0.374	0.839	0.193	0.262	0.47	0.214	0.683	0.31	0.234	0.898	0.562	0.328	0.642	0.554	0.238	0.281	0.476
14.75	0.276	0.834	0.264	0.226	0.566	0.306	0.712	0.713	0.285	0.524	0.263	0.257	0.299	0.227	0.317	0.248	0.242	0.583	0.371	0.558	0.714	0.568	0.779	0.295	0.265	0.406	0.325	0.287	0.291	0.21	0.238	0.324	0.388	0.845	0.195	0.265	0.486	0.217	0.685	0.315	0.236	0.904	0.576	0.333	0.657	0.57	0.24	0.284	0.491
15	0.278	0.841	0.277	0.228	0.58	0.308	0.729	0.727	0.291	0.541	0.266	0.26	0.306	0.23	0.318	0.25	0.244	0.593	0.385	0.564	0.729	0.576	0.78	0.302	0.268	0.418	0.33	0.29	0.294	0.212	0.24	0.329	0.401	0.851	0.195	0.269	0.501	0.221	0.687	0.321	0.238	0.911	0.589	0.338	0.672	0.584	0.242	0.287	0.506
15.25	0.281	0.846	0.29	0.23	0.593	0.31	0.746	0.739	0.297	0.556	0.269	0.263	0.314	0.232	0.319	0.251	0.246	0.601	0.398	0.569	0.744	0.584	0.781	0.309	0.271	0.428	0.334	0.294	0.297	0.214	0.243	0.333	0.415	0.857	0.195	0.271	0.516	0.224	0.689	0.327	0.239	0.916	0.601	0.343	0.686	0.598	0.245	0.29	0.521
15.5	0.285	0.852	0.304	0.232	0.606	0.312	0.762	0.751	0.304	0.572	0.271	0.265	0.322	0.234	0.32	0.252	0.249	0.61	0.411	0.574	0.756	0.591	0.782	0.315	0.274	0.439	0.339	0.298	0.299	0.216	0.245	0.337	0.429	0.862	0.198	0.274	0.531	0.228	0.691	0.332	0.241	0.923	0.613	0.348	0.699	0.612	0.247	0.294	0.536
15.75	0.287	0.858	0.319	0.233	0.619	0.314	0.776	0.763	0.31	0.587	0.274	0.268	0.33	0.236	0.321	0.253	0.251	0.616	0.424	0.576	0.767	0.597	0.782	0.322	0.277	0.449	0.343	0.301	0.302	0.218	0.248	0.342	0.444	0.868	0.199	0.277	0.545	0.231	0.692	0.338	0.242	0.928	0.625	0.353	0.712	0.625	0.249	0.297	0.55
16	0.29	0.862	0.334	0.236	0.631	0.316	0.789	0.774	0.315	0.601	0.276	0.27	0.339	0.239	0.321	0.255	0.253	0.622	0.436	0.58	0.778	0.603	0.782	0.329	0.28	0.458	0.347	0.305	0.305	0.22	0.25	0.345	0.458	0.872	0.202	0.279	0.559	0.234	0.693	0.343	0.243	0.934	0.636	0.358	0.724	0.637	0.251	0.3	0.564
16.25	0.293	0.867	0.349	0.238	0.642	0.318	0.802	0.783	0.322	0.615	0.28	0.273	0.35	0.241	0.322	0.256	0.256	0.627	0.448	0.583	0.789	0.609	0.782	0.336	0.282	0.466	0.351	0.309	0.306	0.222	0.253	0.349	0.473	0.876	0.202	0.282	0.573	0.238	0.694	0.349	0.245	0.94	0.646	0.363	0.736	0.649	0.253	0.303	0.578
16.5	0.295	0.872	0.365	0.24	0.654	0.319	0.814	0.793	0.328	0.628	0.282	0.275	0.36	0.243	0.323	0.257	0.257	0.632	0.46	0.585	0.798	0.614	0.782	0.343	0.285	0.474	0.356	0.312	0.309	0.224	0.255	0.353	0.488	0.881	0.204	0.284	0.586	0.242	0.695	0.354	0.246	0.945	0.657	0.368	0.748	0.661	0.256	0.306	0.592
16.75	0.297	0.876	0.38	0.242	0.665	0.321	0.825	0.803	0.334	0.641	0.285	0.277	0.372	0.245	0.324	0.258	0.26	0.635	0.471	0.587	0.806	0.619	0.783	0.35	0.289	0.481	0.36	0.316	0.314	0.226	0.258	0.357	0.503	0.884	0.204	0.286	0.599	0.246	0.695	0.36	0.248	0.951	0.666	0.373	0.76	0.673	0.258	0.31	0.605
17	0.299	0.88	0.395	0.244	0.675	0.322	0.836	0.811	0.34	0.653	0.289	0.279	0.383	0.248	0.324	0.259	0.262	0.637	0.481	0.589	0.814	0.624	0.782	0.357	0.292	0.487	0.364	0.32	0.32	0.227	0.26	0.361	0.518	0.887	0.206	0.289	0.612	0.251	0.696	0.365	0.249	0.957	0.676	0.378	0.771	0.684	0.259	0.313	0.618
17.25	0.301	0.883	0.409	0.246	0.685	0.323	0.844	0.819	0.345	0.664	0.291	0.281	0.395	0.25	0.324	0.26	0.263	0.638	0.49	0.59	0.819	0.629	0.782	0.364	0.295	0.493	0.368	0.323	0.323	0.229	0.262	0.365	0.534	0.889	0.207	0.29	0.624	0.255	0.696	0.369	0.25	0.963	0.686	0.383	0.781	0.695	0.262	0.316	0.63
17.5	0.303	0.887	0.424	0.248	0.694	0.325	0.852	0.826	0.351	0.676	0.295	0.283	0.407	0.252	0.325	0.261	0.265	0.639	0.5	0.591	0.825	0.633	0.781	0.371	0.298	0.498	0.372	0.327	0.325	0.231	0.265	0.369	0.549	0.892	0.209	0.293	0.635	0.26	0.697	0.375	0.251	0.968	0.694	0.387	0.791	0.704	0.263	0.32	0.641
17.75	0.305	0.889	0.439	0.249	0.703	0.326	0.86	0.832	0.357	0.686	0.298	0.285	0.419	0.255	0.325	0.262	0.267	0.64	0.509	0.591	0.83	0.638	0.781	0.379	0.301	0.503	0.376	0.331	0.328	0.233	0.268	0.373	0.564	0.894	0.21	0.296	0.646	0.266	0.697	0.38	0.252	0.973	0.703	0.392	0.8	0.714	0.265	0.323	0.653
18	0.307	0.892	0.453	0.251	0.712	0.327	0.867	0.837	0.364	0.697	0.302	0.287	0.432	0.258	0.326	0.264	0.268	0.64	0.517	0.592	0.835	0.642	0.78	0.386	0.304	0.508	0.38	0.334	0.331	0.235	0.27	0.377	0.58	0.895	0.212	0.298	0.656	0.272	0.697	0.385	0.253	0.977	0.712	0.397	0.809	0.723	0.267	0.327	0.663
18.25	0.309	0.894	0.467	0.252	0.72	0.328	0.872	0.843	0.369	0.706	0.304	0.288	0.445	0.26	0.326	0.265	0.269	0.64	0.525	0.591	0.839	0.647	0.779	0.393	0.307	0.513	0.384	0.338	0.334	0.237	0.273	0.38	0.595	0.897	0.213	0.3	0.666	0.278	0.697	0.389	0.254	0.982	0.72	0.402	0.817	0.731	0.269	0.331	0.673
18.5	0.31	0.896	0.48	0.254	0.728	0.329	0.878	0.847	0.375	0.715	0.306	0.29	0.458	0.263	0.326	0.266	0.271	0.64	0.533	0.591	0.844	0.651	0.778	0.401	0.311	0.517	0.388	0.342	0.336	0.239	0.275	0.384	0.611	0.898	0.215	0.302	0.675	0.286	0.697	0.393	0.255	0.987	0.729	0.407	0.825	0.739	0.271	0.335	0.684
18.75	0.311	0.897	0.494	0.256	0.735	0.331	0.882	0.851	0.38	0.724	0.309	0.292	0.47	0.265	0.326	0.266	0.272	0.64	0.541	0.59	0.847	0.654	0.777	0.407	0.314	0.521	0.391	0.345	0.338	0.241	0.277	0.386	0.627	0.898	0.216	0.304	0.684	0.295	0.696	0.397	0.255	0.991	0.736	0.411	0.831	0.747	0.273	0.338	0.693
19	0.313	0.9	0.507	0.258	0.743	0.332	0.888	0.855	0.387	0.733	0.313	0.294	0.483	0.268	0.327	0.267	0.274	0.639	0.549	0.591	0.852	0.658	0.776	0.415	0.317	0.526	0.396	0.349	0.341	0.243	0.28	0.389	0.643	0.9	0.218	0.307	0.693	0.307	0.696	0.402	0.256	0.996	0.743	0.416	0.839	0.755	0.275	0.343	0.702
19.25	0.314	0.901	0.519	0.26	0.75	0.333	0.894	0.859	0.391	0.74	0.316	0.296	0.496	0.27	0.327	0.269	0.275	0.638	0.557	0.591	0.856	0.662	0.775	0.422	0.32	0.529	0.399	0.352	0.343	0.245	0.282	0.392	0.658	0.901	0.218	0.308	0.702	0.318	0.696	0.407	0.257	1	0.75	0.42	0.845	0.762	0.277	0.346	0.711
19.5	0.316	0.903	0.532	0.262	0.757	0.334	0.901	0.863	0.397	0.748	0.319	0.298	0.509	0.273	0.327	0.27	0.277	0.638	0.565	0.591	0.86	0.665	0.774	0.429	0.323	0.533	0.404	0.355	0.345	0.247	0.285	0.395	0.673	0.901	0.221	0.311	0.71	0.331	0.696	0.412	0.258	1.005	0.757	0.425	0.852	0.77	0.279	0.351	0.72
19.75	0.317	0.904	0.544	0.264	0.763	0.335	0.907	0.867	0.402	0.755	0.323	0.299	0.521	0.275	0.328	0.271	0.278	0.637	0.573	0.591	0.863	0.669	0.772	0.436	0.326	0.535	0.408	0.359	0.347	0.249	0.287	0.398	0.688	0.902	0.223	0.313	0.719	0.343	0.695	0.416	0.259	1.01	0.764	0.429	0.858	0.777	0.282	0.355	0.729
20	0.319	0.906	0.556	0.267	0.77	0.336	0.913	0.87	0.406	0.762	0.326	0.301	0.534	0.278	0.328	0.271	0.28	0.636	0.581	0.592	0.865	0.672	0.771	0.443	0.329	0.538	0.412	0.363	0.349	0.251	0.29	0.401	0.702	0.903	0.223	0.315	0.728	0.356	0.695	0.421	0.261	1.015	0.77	0.434	0.865	0.785	0.283	0.359	0.737
20.25	0.32	0.907	0.567	0.269	0.776	0.337	0.919	0.874	0.411	0.769	0.329	0.303	0.546	0.281	0.328	0.272	0.281	0.634	0.588	0.592	0.868	0.675	0.77	0.449	0.332	0.54	0.417	0.366	0.351	0.253	0.293	0.404	0.715	0.904	0.226	0.316	0.736	0.369	0.695	0.426	0.262	1.019	0.777	0.438	0.871	0.792	0.286	0.363	0.746
20.5	0.322	0.908	0.577	0.271	0.782	0.338	0.924	0.877	0.415	0.775	0.332	0.305	0.557	0.283	0.328	0.273	0.282	0.633	0.594	0.593	0.868	0.678	0.768	0.455	0.335	0.542	0.421	0.369	0.353	0.255	0.295	0.406	0.727	0.904	0.227	0.318	0.744	0.381	0.694	0.43	0.263	1.024	0.782	0.442	0.877	0.798	0.287	0.367	0.753
20.75	0.323	0.908	0.588	0.273	0.788	0.339	0.93	0.879	0.42	0.782	0.335	0.306	0.569	0.285	0.328	0.274	0.284	0.632	0.6	0.592	0.87	0.682	0.767	0.461	0.338	0.544	0.425	0.372	0.354	0.257	0.298	0.408	0.739	0.904	0.229	0.32	0.751	0.394	0.694	0.434	0.263	1.029	0.788	0.446	0.883	0.805	0.29	0.372	0.76
21	0.325	0.909	0.597	0.275	0.793	0.34	0.936	0.882	0.424	0.787	0.338	0.308	0.58	0.288	0.328	0.275	0.285	0.631	0.607	0.593	0.87	0.685	0.766	0.467	0.341	0.545	0.429	0.375	0.356	0.259	0.301	0.411	0.75	0.904	0.231	0.322	0.758	0.406	0.693	0.438	0.264	1.033	0.792	0.451	0.888	0.811	0.291	0.376	0.768
21.25	0.326	0.908	0.607	0.277	0.798	0.341	0.941	0.884	0.428	0.792	0.341	0.31	0.591	0.291	0.328	0.276	0.286	0.629	0.613	0.593	0.871	0.688	0.765	0.472	0.343	0.546	0.433	0.379	0.359	0.26	0.303	0.413	0.761	0.904	0.232	0.324	0.764	0.419	0.693	0.442	0.265	1.037	0.796	0.454	0.892	0.817	0.293	0.381	0.774
21.5	0.327	0.908	0.616	0.279	0.803	0.342	0.947	0.885	0.433	0.797	0.344	0.311	0.601	0.293	0.328	0.277	0.288	0.629	0.619	0.593	0.872	0.691	0.763	0.478	0.346	0.547	0.437	0.382	0.361	0.262	0.306	0.416	0.772	0.904	0.234	0.325	0.77	0.432	0.693	0.446	0.267	1.041	0.8	0.458	0.896	0.822	0.294	0.385	0.78
21.75	0.329	0.908	0.625	0.28	0.807	0.343	0.953	0.887	0.437	0.802	0.348	0.313	0.611	0.296	0.329	0.278	0.289	0.627	0.625	0.593	0.874	0.694	0.762	0.484	0.349	0.549	0.441	0.385	0.364	0.265	0.309	0.419	0.782	0.904	0.234	0.327	0.776	0.444	0.692	0.45	0.268	1.045	0.804	0.462	0.9	0.828	0.296	0.39	0.786
22	0.33	0.907	0.633	0.282	0.811	0.343	0.959	0.888	0.441	0.806	0.351	0.314	0.621	0.299	0.329	0.278	0.29	0.626	0.63	0.592	0.874	0.696	0.76	0.489	0.351	0.549	0.445	0.387	0.366	0.266	0.311	0.421	0.791	0.904	0.236	0.329	0.781	0.457	0.692	0.453	0.268	1.049	0.808	0.467	0.904	0.833	0.298	0.394	0.791
22.25	0.332	0.907	0.641	0.283	0.815	0.344	0.963	0.889	0.445	0.81	0.353	0.316	0.631	0.301	0.329	0.28	0.291	0.625	0.635	0.593	0.874	0.7	0.759	0.494	0.354	0.55	0.449	0.39	0.368	0.268	0.313	0.423	0.8	0.904	0.238	0.331	0.786	0.469	0.691	0.457	0.27	1.053	0.813	0.471	0.907	0.836	0.3	0.399	0.796
22.5	0.333	0.906	0.649	0.284	0.819	0.345	0.968	0.89	0.448	0.813	0.356	0.318	0.64	0.304	0.329	0.281	0.291	0.623	0.64	0.593	0.875	0.703	0.759	0.499	0.356	0.551	0.453	0.393	0.37	0.27	0.315	0.425	0.808	0.904	0.238	0.332	0.79	0.481	0.691	0.46	0.271	1.057	0.816	0.474	0.909	0.84	0.301	0.403	0.8
22.75	0.334	0.905	0.656	0.286	0.822	0.346	0.973	0.891	0.452	0.816	0.358	0.319	0.649	0.307	0.329	0.281	0.292	0.622	0.645	0.593	0.875	0.706	0.758	0.504	0.359	0.551	0.457	0.396	0.371	0.272	0.317	0.426	0.815	0.904	0.24	0.334	0.794	0.493	0.69	0.463	0.272	1.06	0.82	0.479	0.912	0.844	0.304	0.408	0.805
23	0.336	0.904	0.664	0.287	0.825	0.347	0.978	0.892	0.456	0.818	0.361	0.321	0.658	0.31	0.329	0.282	0.294	0.621	0.65	0.592	0.877	0.709	0.757	0.508	0.362	0.552	0.46	0.398	0.373	0.274	0.32	0.428	0.822	0.904	0.242	0.335	0.798	0.506	0.69	0.467	0.273	1.064	0.825	0.483	0.914	0.849	0.306	0.412	0.809
23.25	0.337	0.903	0.671	0.289	0.828	0.348	0.983	0.892	0.46	0.821	0.365	0.322	0.666	0.312	0.329	0.283	0.295	0.62	0.654	0.592	0.879	0.711	0.756	0.513	0.364	0.552	0.464	0.401	0.374	0.276	0.322	0.43	0.83	0.904	0.245	0.337	0.802	0.517	0.689	0.47	0.275	1.067	0.828	0.487	0.917	0.852	0.308	0.417	0.813
23.5	0.338	0.902	0.678	0.291	0.831	0.349	0.988	0.893	0.463	0.823	0.368	0.324	0.675	0.315	0.329	0.284	0.296	0.619	0.659	0.592	0.879	0.713	0.755	0.517	0.367	0.553	0.468	0.404	0.376	0.278	0.324	0.432	0.836	0.904	0.247	0.338	0.806	0.529	0.689	0.474	0.276	1.07	0.832	0.491	0.919	0.856	0.31	0.421	0.817
23.75	0.339	0.901	0.684	0.293	0.834	0.35	0.993	0.894	0.466	0.825	0.371	0.326	0.683	0.318	0.329	0.285	0.297	0.618	0.664	0.592	0.88	0.716	0.754	0.521	0.37	0.553	0.471	0.406	0.379	0.279	0.326	0.434	0.843	0.904	0.248	0.34	0.81	0.541	0.688	0.477	0.277	1.073	0.836	0.495	0.922	0.86	0.312	0.426	0.821
24	0.341	0.9	0.69	0.295	0.837	0.351	0.997	0.894	0.469	0.826	0.374	0.327	0.691	0.32	0.329	0.285	0.298	0.617	0.668	0.592	0.881	0.719	0.753	0.525	0.372	0.553	0.475	0.408	0.38	0.281	0.329	0.435	0.849	0.905	0.249	0.342	0.814	0.552	0.688	0.481	0.279	1.076	0.839	0.499	0.924	0.864	0.313	0.43	0.824
24.25	0.341	0.899	0.696	0.296	0.84	0.352	1.002	0.894	0.471	0.828	0.376	0.329	0.698	0.323	0.329	0.286	0.299	0.615	0.673	0.592	0.881	0.721	0.752	0.529	0.374	0.553	0.478	0.411	0.382	0.283	0.331	0.437	0.856	0.905	0.251	0.343	0.818	0.563	0.687	0.484	0.28	1.079	0.842	0.503	0.926	0.868	0.315	0.435	0.828
24.5	0.343	0.897	0.702	0.299	0.842	0.353	1.006	0.895	0.474	0.828	0.379	0.331	0.705	0.326	0.328	0.286	0.3	0.614	0.677	0.591	0.882	0.724	0.751	0.533	0.377	0.553	0.482	0.413	0.38	0.285	0.333	0.438	0.862	0.906	0.252	0.344	0.821	0.574	0.687	0.487	0.282	1.082	0.845	0.507	0.928	0.871	0.318	0.439	0.832
24.75	0.344	0.896	0.707	0.3	0.844	0.354	1.009	0.895	0.476	0.829	0.381	0.332	0.712	0.328	0.328	0.287	0.3	0.613	0.681	0.592	0.882	0.726	0.751	0.536	0.379	0.553	0.485	0.415	0.381	0.287	0.335	0.44	0.867	0.906	0.254	0.346	0.825	0.585	0.686	0.49	0.283	1.085	0.847	0.511	0.93	0.874	0.319	0.443	0.835
25	0.345	0.894	0.712	0.302	0.845	0.355	1.014	0.895	0.479	0.829	0.384	0.333	0.719	0.331	0.328	0.288	0.302	0.612	0.686	0.592	0.883	0.728	0.75	0.539	0.381	0.552	0.489	0.418	0.382	0.289	0.338	0.441	0.874	0.906	0.255	0.347	0.828	0.595	0.686	0.494	0.285	1.088	0.849	0.515	0.931	0.877	0.319	0.448	0.838
25.25	0.346	0.893	0.717	0.304	0.846	0.356	1.018	0.895	0.482	0.828	0.387	0.335	0.725	0.333	0.328	0.289	0.303	0.611	0.69	0.593	0.883	0.731	0.749	0.543	0.383	0.552	0.492	0.42	0.384	0.291	0.34	0.443	0.881	0.906	0.256	0.348	0.831	0.606	0.686	0.498	0.286	1.091	0.85	0.519	0.932	0.88	0.319	0.452	0.841
25.5	0.347	0.892	0.721	0.305	0.846	0.356	1.022	0.895	0.485	0.828	0.39	0.336	0.731	0.336	0.328	0.289	0.304	0.61	0.694	0.593	0.884	0.733	0.748	0.546	0.386	0.552	0.495	0.422	0.385	0.293	0.342	0.444	0.887	0.906	0.258	0.35	0.833	0.616	0.685	0.501	0.288	1.093	0.852	0.523	0.933	0.883	0.322	0.457	0.843
25.75	0.349	0.89	0.725	0.306	0.845	0.357	1.025	0.895	0.486	0.827	0.392	0.337	0.736	0.339	0.328	0.29	0.304	0.609	0.698	0.593	0.884	0.735	0.748	0.549	0.388	0.551	0.498	0.424	0.387	0.294	0.343	0.446	0.893	0.905	0.259	0.351	0.835	0.625	0.685	0.503	0.289	1.095	0.855	0.527	0.934	0.886	0.326	0.461	0.845
26	0.349	0.889	0.73	0.308	0.845	0.358	1.029	0.894	0.489	0.826	0.395	0.339	0.742	0.341	0.328	0.291	0.305	0.608	0.701	0.594	0.885	0.737	0.747	0.552	0.39	0.551	0.501	0.426	0.388	0.297	0.345	0.447	0.899	0.903	0.261	0.352	0.837	0.634	0.684	0.506	0.291	1.097	0.856	0.531	0.935	0.888	0.326	0.465	0.847
26.25	0.35	0.887	0.734	0.309	0.843	0.359	1.032	0.894	0.491	0.825	0.397	0.34	0.747	0.344	0.328	0.291	0.305	0.607	0.705	0.593	0.884	0.74	0.747	0.555	0.392	0.551	0.503	0.427	0.39	0.298	0.346	0.448	0.905	0.902	0.262	0.353	0.839	0.643	0.684	0.509	0.292	1.1	0.859	0.535	0.935	0.889	0.33	0.469	0.848
26.5	0.351	0.886	0.737	0.311	0.842	0.36	1.035	0.893	0.493	0.825	0.399	0.341	0.752	0.346	0.328	0.292	0.306	0.606	0.709	0.594	0.885	0.743	0.747	0.558	0.394	0.551	0.506	0.429	0.391	0.301	0.348	0.449	0.91	0.9	0.264	0.355	0.841	0.652	0.683	0.512	0.293	1.101	0.86	0.54	0.935	0.891	0.332	0.474	0.85
26.75	0.352	0.885	0.741	0.312	0.84	0.361	1.037	0.893	0.496	0.824	0.401	0.343	0.757	0.349	0.328	0.292	0.306	0.605	0.712	0.593	0.886	0.745	0.746	0.561	0.396	0.551	0.509	0.431	0.392	0.303	0.349	0.45	0.914	0.898	0.265	0.356	0.842	0.66	0.683	0.514	0.295	1.104	0.863	0.544	0.935	0.893	0.334	0.478	0.851
27	0.353	0.884	0.744	0.313	0.838	0.362	1.041	0.892	0.498	0.823	0.403	0.344	0.762	0.352	0.328	0.293	0.307	0.604	0.715	0.594	0.887	0.747	0.746	0.563	0.398	0.551	0.511	0.433	0.393	0.304	0.351	0.451	0.918	0.896	0.266	0.357	0.843	0.668	0.683	0.517	0.296	1.105	0.864	0.547	0.935	0.895	0.336	0.483	0.852
27.25	0.354	0.882	0.747	0.315	0.836	0.363	1.045	0.891	0.5	0.821	0.406	0.345	0.766	0.354	0.328	0.293	0.308	0.603	0.718	0.595	0.888	0.748	0.745	0.566	0.4	0.55	0.514	0.435	0.394	0.306	0.352	0.452	0.921	0.894	0.268	0.358	0.845	0.676	0.682	0.52	0.298	1.107	0.866	0.551	0.935	0.897	0.338	0.487	0.853
27.5	0.355	0.881	0.75	0.316	0.834	0.364	1.048	0.89	0.501	0.82	0.407	0.346	0.771	0.357	0.328	0.294	0.309	0.602	0.721	0.595	0.888	0.75	0.745	0.568	0.401	0.55	0.516	0.436	0.395	0.308	0.354	0.453	0.925	0.892	0.268	0.359	0.846	0.684	0.682	0.523	0.299	1.108	0.866	0.555	0.935	0.897	0.34	0.491	0.854
27.75	0.356	0.879	0.753	0.318	0.832	0.365	1.051	0.889	0.503	0.819	0.41	0.347	0.775	0.359	0.328	0.294	0.31	0.601	0.725	0.595	0.89	0.752	0.744	0.571	0.404	0.549	0.519	0.438	0.395	0.31	0.356	0.454	0.929	0.891	0.269	0.36	0.848	0.691	0.681	0.526	0.301	1.109	0.868	0.559	0.935	0.899	0.341	0.496	0.855
28	0.357	0.878	0.756	0.32	0.83	0.366	1.054	0.888	0.504	0.817	0.412	0.348	0.779	0.362	0.327	0.295	0.311	0.6	0.728	0.595	0.889	0.754	0.743	0.572	0.405	0.549	0.521	0.44	0.397	0.312	0.358	0.454	0.932	0.889	0.27	0.361	0.85	0.698	0.681	0.53	0.302	1.111	0.869	0.562	0.935	0.901	0.342	0.5	0.857
28.25	0.357	0.877	0.758	0.322	0.828	0.367	1.058	0.887	0.505	0.816	0.414	0.35	0.783	0.364	0.327	0.295	0.312	0.6	0.731	0.595	0.891	0.756	0.743	0.575	0.407	0.548	0.524	0.441	0.398	0.314	0.359	0.456	0.936	0.887	0.272	0.362	0.852	0.705	0.681	0.533	0.303	1.112	0.871	0.566	0.935	0.903	0.346	0.504	0.858
28.5	0.359	0.876	0.761	0.323	0.827	0.368	1.061	0.886	0.506	0.814	0.415	0.351	0.787	0.367	0.327	0.296	0.313	0.599	0.734	0.595	0.89	0.758	0.742	0.577	0.408	0.548	0.526	0.443	0.399	0.316	0.361	0.456	0.937	0.886	0.273	0.364	0.853	0.712	0.681	0.536	0.305	1.114	0.872	0.57	0.935	0.905	0.347	0.508	0.859
28.75	0.359	0.874	0.763	0.325	0.825	0.369	1.064	0.885	0.508	0.813	0.419	0.352	0.79	0.369	0.327	0.296	0.314	0.598	0.737	0.596	0.891	0.759	0.742	0.579	0.41	0.547	0.528	0.444	0.4	0.318	0.364	0.457	0.938	0.883	0.274	0.365	0.855	0.719	0.68	0.54	0.307	1.114	0.871	0.573	0.934	0.906	0.345	0.512	0.86
29	0.36	0.873	0.765	0.327	0.823	0.37	1.067	0.884	0.509	0.811	0.421	0.352	0.793	0.372	0.327	0.297	0.314	0.597	0.74	0.596	0.892	0.761	0.741	0.581	0.411	0.547	0.531	0.446	0.401	0.32	0.365	0.458	0.938	0.882	0.275	0.366	0.856	0.725	0.68	0.544	0.308	1.115	0.872	0.577	0.934	0.907	0.346	0.516	0.861
29.25	0.361	0.871	0.767	0.328	0.821	0.371	1.069	0.883	0.51	0.809	0.422	0.353	0.796	0.374	0.327	0.297	0.314	0.596	0.743	0.597	0.893	0.763	0.741	0.583	0.413	0.546	0.532	0.447	0.403	0.322	0.366	0.459	0.937	0.881	0.275	0.366	0.857	0.73	0.68	0.546	0.31	1.117	0.873	0.581	0.934	0.908	0.35	0.52	0.862
29.5	0.362	0.87	0.768	0.33	0.819	0.372	1.072	0.882	0.511	0.808	0.424	0.354	0.799	0.376	0.327	0.297	0.315	0.595	0.746	0.597	0.892	0.764	0.741	0.585	0.414	0.545	0.534	0.448	0.403	0.324	0.367	0.46	0.936	0.879	0.276	0.367	0.858	0.736	0.68	0.549	0.311	1.118	0.872	0.584	0.933	0.909	0.351	0.524	0.862
29.75	0.362	0.869	0.77	0.331	0.818	0.373	1.075	0.882	0.512	0.807	0.426	0.355	0.801	0.379	0.327	0.298	0.315	0.594	0.748	0.597	0.893	0.766	0.74	0.586	0.416	0.545	0.536	0.45	0.404	0.325	0.368	0.46	0.935	0.878	0.277	0.368	0.858	0.741	0.679	0.552	0.312	1.119	0.874	0.588	0.933	0.909	0.353	0.528	0.862
30	0.363	0.868	0.772	0.332	0.816	0.374	1.076	0.881	0.513	0.806	0.427	0.356	0.804	0.381	0.327	0.298	0.316	0.594	0.751	0.597	0.893	0.768	0.741	0.588	0.417	0.545	0.538	0.451	0.405	0.328	0.369	0.461	0.935	0.877	0.277	0.369	0.859	0.746	0.679	0.554	0.314	1.12	0.875	0.591	0.933	0.909	0.357	0.532	0.862
30.25	0.364	0.867	0.773	0.333	0.814	0.375	1.078	0.88	0.514	0.804	0.428	0.357	0.807	0.384	0.326	0.298	0.316	0.593	0.753	0.597	0.894	0.77	0.74	0.59	0.418	0.544	0.539	0.452	0.405	0.33	0.369	0.461	0.933	0.875	0.278	0.37	0.859	0.751	0.679	0.556	0.315	1.121	0.875	0.595	0.932	0.909	0.359	0.536	0.862
30.5	0.365	0.866	0.774	0.334	0.813	0.376	1.081	0.879	0.515	0.804	0.429	0.357	0.809	0.386	0.326	0.299	0.317	0.592	0.756	0.597	0.895	0.771	0.74	0.592	0.42	0.544	0.541	0.453	0.406	0.332	0.37	0.462	0.933	0.874	0.278	0.371	0.859	0.756	0.678	0.559	0.317	1.121	0.875	0.598	0.931	0.909	0.361	0.54	0.862
30.75	0.366	0.865	0.775	0.335	0.811	0.377	1.084	0.878	0.516	0.802	0.43	0.358	0.812	0.388	0.326	0.299	0.318	0.591	0.758	0.597	0.896	0.773	0.74	0.594	0.421	0.543	0.543	0.454	0.407	0.334	0.371	0.462	0.931	0.874	0.279	0.371	0.859	0.76	0.678	0.562	0.318	1.121	0.877	0.601	0.93	0.91	0.363	0.544	0.862
31	0.367	0.864	0.777	0.336	0.809	0.378	1.086	0.878	0.517	0.801	0.431	0.358	0.814	0.39	0.326	0.299	0.318	0.59	0.76	0.597	0.896	0.774	0.739	0.595	0.422	0.543	0.544	0.455	0.408	0.335	0.372	0.463	0.93	0.873	0.279	0.372	0.86	0.764	0.678	0.565	0.319	1.122	0.878	0.605	0.93	0.91	0.366	0.548	0.861
31.25	0.367	0.862	0.778	0.338	0.808	0.379	1.088	0.877	0.517	0.8	0.432	0.359	0.815	0.393	0.326	0.3	0.318	0.589	0.763	0.597	0.897	0.776	0.739	0.597	0.423	0.542	0.546	0.456	0.408	0.337	0.372	0.463	0.929	0.872	0.279	0.373	0.86	0.768	0.678	0.567	0.321	1.122	0.878	0.608	0.929	0.91	0.367	0.552	0.861
31.5	0.368	0.862	0.779	0.339	0.806	0.38	1.091	0.876	0.518	0.799	0.434	0.36	0.818	0.395	0.326	0.3	0.319	0.589	0.765	0.597	0.899	0.777	0.739	0.599	0.425	0.542	0.548	0.457	0.409	0.34	0.374	0.463	0.929	0.871	0.281	0.374	0.861	0.772	0.677	0.571	0.322	1.123	0.879	0.611	0.929	0.911	0.37	0.556	0.862
31.75	0.368	0.86	0.779	0.341	0.805	0.381	1.093	0.875	0.518	0.797	0.434	0.36	0.82	0.397	0.326	0.3	0.32	0.588	0.767	0.597	0.898	0.779	0.738	0.6	0.425	0.541	0.549	0.458	0.41	0.341	0.375	0.463	0.928	0.87	0.282	0.374	0.861	0.776	0.677	0.573	0.323	1.123	0.88	0.614	0.928	0.911	0.372	0.56	0.861
32	0.369	0.859	0.78	0.342	0.804	0.382	1.095	0.874	0.518	0.796	0.435	0.361	0.821	0.399	0.325	0.3	0.321	0.587	0.77	0.596	0.899	0.779	0.738	0.601	0.427	0.541	0.55	0.459	0.411	0.343	0.376	0.463	0.927	0.87	0.281	0.375	0.862	0.78	0.677	0.576	0.325	1.123	0.881	0.617	0.928	0.912	0.374	0.563	0.862
32.25	0.37	0.858	0.78	0.344	0.802	0.383	1.097	0.874	0.519	0.795	0.438	0.361	0.823	0.401	0.325	0.301	0.322	0.587	0.772	0.596	0.901	0.781	0.737	0.603	0.428	0.54	0.552	0.46	0.411	0.345	0.377	0.464	0.926	0.869	0.282	0.375	0.862	0.784	0.677	0.581	0.327	1.124	0.88	0.621	0.928	0.913	0.375	0.567	0.862
32.5	0.37	0.858	0.781	0.345	0.801	0.384	1.099	0.873	0.52	0.794	0.437	0.362	0.825	0.403	0.325	0.301	0.321	0.586	0.774	0.597	0.9	0.782	0.737	0.604	0.428	0.54	0.553	0.461	0.413	0.347	0.377	0.465	0.926	0.868	0.283	0.376	0.862	0.787	0.677	0.583	0.328	1.124	0.882	0.624	0.927	0.912	0.378	0.571	0.862
32.75	0.371	0.856	0.781	0.347	0.8	0.384	1.102	0.872	0.52	0.793	0.44	0.362	0.826	0.405	0.325	0.301	0.323	0.586	0.777	0.596	0.901	0.783	0.736	0.605	0.429	0.539	0.555	0.461	0.413	0.349	0.379	0.465	0.925	0.867	0.283	0.377	0.862	0.791	0.676	0.588	0.33	1.124	0.879	0.626	0.926	0.913	0.378	0.575	0.862
33	0.372	0.856	0.781	0.348	0.798	0.385	1.104	0.871	0.52	0.792	0.441	0.362	0.827	0.407	0.325	0.301	0.323	0.585	0.779	0.597	0.902	0.784	0.736	0.606	0.43	0.538	0.556	0.462	0.413	0.351	0.38	0.465	0.924	0.866	0.283	0.377	0.863	0.794	0.676	0.591	0.331	1.123	0.879	0.629	0.926	0.913	0.379	0.579	0.862
33.25	0.372	0.855	0.781	0.349	0.797	0.386	1.105	0.87	0.521	0.791	0.441	0.363	0.829	0.409	0.325	0.301	0.323	0.584	0.781	0.597	0.901	0.786	0.736	0.608	0.431	0.538	0.557	0.463	0.414	0.353	0.38	0.465	0.923	0.866	0.285	0.378	0.862	0.796	0.676	0.593	0.332	1.124	0.88	0.632	0.926	0.913	0.382	0.582	0.862
33.5	0.373	0.854	0.781	0.351	0.796	0.387	1.105	0.87	0.521	0.79	0.442	0.363	0.83	0.411	0.325	0.302	0.324	0.584	0.783	0.598	0.901	0.787	0.736	0.609	0.432	0.537	0.558	0.463	0.415	0.355	0.381	0.465	0.923	0.865	0.284	0.378	0.863	0.799	0.676	0.595	0.333	1.124	0.88	0.635	0.926	0.912	0.384	0.585	0.861
33.75	0.374	0.853	0.781	0.352	0.795	0.388	1.106	0.87	0.521	0.789	0.442	0.364	0.831	0.413	0.324	0.301	0.324	0.583	0.785	0.598	0.902	0.788	0.736	0.611	0.432	0.537	0.559	0.464	0.415	0.357	0.381	0.465	0.923	0.864	0.285	0.378	0.863	0.802	0.676	0.598	0.335	1.125	0.88	0.638	0.925	0.912	0.387	0.589	0.861
34	0.374	0.853	0.781	0.353	0.794	0.389	1.107	0.869	0.521	0.788	0.442	0.364	0.832	0.415	0.324	0.302	0.324	0.582	0.786	0.599	0.903	0.789	0.736	0.612	0.433	0.536	0.56	0.465	0.416	0.359	0.381	0.465	0.921	0.864	0.286	0.379	0.862	0.804	0.675	0.6	0.336	1.125	0.881	0.641	0.925	0.912	0.389	0.592	0.861
34.25	0.375	0.852	0.781	0.354	0.793	0.39	1.109	0.868	0.521	0.787	0.443	0.364	0.833	0.417	0.324	0.302	0.325	0.582	0.788	0.599	0.903	0.791	0.735	0.613	0.434	0.536	0.561	0.465	0.416	0.361	0.381	0.465	0.921	0.863	0.286	0.379	0.861	0.807	0.675	0.602	0.337	1.125	0.881	0.644	0.924	0.911	0.391	0.596	0.86
34.5	0.375	0.851	0.78	0.355	0.791	0.391	1.109	0.868	0.521	0.786	0.443	0.364	0.834	0.419	0.324	0.302	0.325	0.581	0.79	0.599	0.903	0.791	0.735	0.614	0.435	0.535	0.562	0.466	0.417	0.363	0.382	0.466	0.921	0.863	0.286	0.379	0.861	0.809	0.675	0.605	0.339	1.124	0.881	0.646	0.924	0.911	0.393	0.599	0.859
34.75	0.376	0.851	0.78	0.356	0.79	0.392	1.11	0.867	0.521	0.786	0.443	0.364	0.834	0.42	0.324	0.302	0.325	0.58	0.792	0.599	0.904	0.792	0.735	0.615	0.435	0.535	0.563	0.466	0.417	0.365	0.381	0.465	0.92	0.862	0.285	0.38	0.86	0.811	0.675	0.607	0.34	1.124	0.881	0.649	0.923	0.91	0.395	0.602	0.859
35	0.377	0.85	0.779	0.357	0.789	0.393	1.111	0.866	0.521	0.785	0.444	0.364	0.835	0.422	0.324	0.302	0.326	0.58	0.793	0.599	0.906	0.794	0.735	0.617	0.436	0.534	0.564	0.467	0.418	0.367	0.382	0.465	0.92	0.862	0.286	0.38	0.86	0.813	0.675	0.61	0.341	1.124	0.883	0.651	0.923	0.911	0.397	0.605	0.858
35.25	0.377	0.849	0.779	0.358	0.788	0.394	1.112	0.866	0.521	0.784	0.443	0.364	0.836	0.424	0.324	0.302	0.326	0.579	0.795	0.599	0.906	0.795	0.735	0.618	0.436	0.534	0.565	0.467	0.419	0.369	0.382	0.465	0.919	0.862	0.286	0.38	0.859	0.815	0.675	0.612	0.342	1.123	0.882	0.654	0.923	0.911	0.399	0.609	0.858
35.5	0.378	0.849	0.779	0.36	0.787	0.395	1.113	0.865	0.521	0.783	0.444	0.365	0.837	0.426	0.323	0.302	0.327	0.579	0.797	0.598	0.908	0.795	0.734	0.619	0.437	0.534	0.566	0.468	0.419	0.371	0.383	0.465	0.92	0.861	0.286	0.381	0.859	0.817	0.674	0.615	0.344	1.123	0.883	0.657	0.922	0.912	0.402	0.612	0.857
35.75	0.378	0.848	0.778	0.361	0.786	0.396	1.114	0.865	0.521	0.782	0.444	0.365	0.838	0.427	0.323	0.302	0.328	0.578	0.798	0.598	0.908	0.796	0.733	0.62	0.437	0.533	0.566	0.468	0.419	0.373	0.384	0.465	0.92	0.861	0.287	0.381	0.86	0.819	0.674	0.618	0.345	1.122	0.882	0.659	0.921	0.912	0.403	0.615	0.857
36	0.379	0.847	0.778	0.362	0.785	0.397	1.115	0.864	0.521	0.782	0.444	0.365	0.838	0.429	0.323	0.302	0.328	0.578	0.8	0.598	0.908	0.797	0.733	0.621	0.438	0.533	0.568	0.468	0.42	0.375	0.384	0.465	0.919	0.861	0.287	0.381	0.859	0.821	0.674	0.621	0.347	1.121	0.882	0.661	0.921	0.912	0.405	0.619	0.857
PM 8:
Time	A1	A2	A3	A4	A5	A6	A7	A8	A9	A10	A11	A12	B1	B2	B3	B4	B5	B6	B7	B8	B9	B10	B11	B12	C1	C2	C3	C4	C5	C6	C7	C8	C9	C10	C11	C12	D1	D2	D3	D4	D5	D6	D7	D8	D9	D10	D11	D12	E1
0	0.104	0.098	0.102	0.105	0.104	0.106	0.097	0.097	0.1	0.1	0.1	0.151	0.101	0.099	0.101	0.103	0.102	0.11	0.103	0.107	0.104	0.102	0.106	0.105	0.099	0.102	0.101	0.168	0.104	0.102	0.102	0.099	0.101	0.101	0.103	0.116	0.106	0.117	0.116	0.104	0.113	0.106	0.101	0.105	0.11	0.104	0.102	0.107	0.107
0.25	0.104	0.098	0.102	0.107	0.102	0.11	0.098	0.098	0.102	0.101	0.099	0.167	0.101	0.101	0.102	0.105	0.102	0.106	0.104	0.107	0.104	0.102	0.107	0.105	0.1	0.102	0.101	0.162	0.103	0.103	0.102	0.097	0.102	0.101	0.102	0.116	0.106	0.103	0.11	0.106	0.108	0.106	0.103	0.111	0.111	0.106	0.103	0.108	0.108
0.5	0.104	0.1	0.104	0.105	0.103	0.108	0.099	0.096	0.102	0.101	0.1	0.181	0.102	0.102	0.101	0.106	0.103	0.107	0.104	0.106	0.104	0.103	0.107	0.106	0.099	0.102	0.102	0.177	0.105	0.103	0.103	0.1	0.103	0.101	0.103	0.116	0.107	0.105	0.111	0.106	0.107	0.107	0.103	0.112	0.11	0.106	0.103	0.109	0.108
0.75	0.105	0.099	0.104	0.106	0.102	0.108	0.1	0.098	0.101	0.102	0.101	0.193	0.103	0.104	0.103	0.105	0.102	0.108	0.104	0.107	0.103	0.103	0.108	0.106	0.1	0.102	0.102	0.205	0.107	0.103	0.102	0.099	0.104	0.101	0.105	0.117	0.108	0.112	0.109	0.108	0.108	0.108	0.104	0.112	0.112	0.106	0.104	0.11	0.109
1	0.104	0.102	0.105	0.108	0.103	0.11	0.1	0.098	0.103	0.104	0.103	0.205	0.103	0.104	0.103	0.106	0.104	0.11	0.104	0.109	0.105	0.105	0.108	0.107	0.101	0.102	0.103	0.226	0.108	0.104	0.104	0.098	0.104	0.101	0.105	0.118	0.108	0.106	0.108	0.107	0.107	0.109	0.104	0.112	0.112	0.107	0.105	0.111	0.11
1.25	0.106	0.102	0.105	0.108	0.104	0.11	0.101	0.095	0.105	0.105	0.105	0.214	0.105	0.105	0.104	0.105	0.104	0.111	0.105	0.11	0.104	0.105	0.11	0.108	0.101	0.104	0.104	0.105	0.108	0.105	0.106	0.099	0.105	0.101	0.106	0.119	0.11	0.108	0.112	0.108	0.108	0.109	0.105	0.113	0.113	0.109	0.106	0.112	0.11
1.5	0.108	0.104	0.107	0.109	0.105	0.111	0.103	0.095	0.106	0.107	0.106	0.222	0.107	0.107	0.105	0.107	0.105	0.112	0.107	0.111	0.107	0.109	0.109	0.11	0.104	0.105	0.105	0.097	0.106	0.106	0.107	0.104	0.105	0.102	0.107	0.121	0.111	0.109	0.11	0.111	0.11	0.112	0.107	0.115	0.114	0.11	0.109	0.115	0.112
1.75	0.111	0.106	0.111	0.111	0.107	0.111	0.104	0.095	0.107	0.11	0.108	0.231	0.109	0.11	0.107	0.112	0.107	0.114	0.108	0.114	0.109	0.11	0.111	0.112	0.105	0.106	0.106	0.099	0.109	0.108	0.109	0.106	0.109	0.104	0.109	0.123	0.113	0.111	0.114	0.113	0.112	0.114	0.109	0.117	0.115	0.112	0.111	0.117	0.114
2	0.113	0.111	0.112	0.115	0.11	0.111	0.107	0.095	0.11	0.112	0.109	0.24	0.113	0.111	0.109	0.11	0.108	0.116	0.11	0.116	0.111	0.113	0.114	0.114	0.108	0.108	0.11	0.102	0.112	0.111	0.111	0.107	0.109	0.105	0.112	0.126	0.115	0.114	0.116	0.116	0.115	0.116	0.112	0.119	0.117	0.116	0.115	0.121	0.115
2.25	0.115	0.114	0.115	0.117	0.113	0.114	0.11	0.097	0.113	0.117	0.113	0.248	0.118	0.115	0.11	0.115	0.111	0.117	0.111	0.119	0.112	0.115	0.115	0.116	0.111	0.11	0.115	0.105	0.115	0.112	0.114	0.109	0.111	0.109	0.116	0.129	0.118	0.118	0.119	0.12	0.118	0.119	0.115	0.123	0.119	0.119	0.121	0.124	0.118
2.5	0.12	0.118	0.116	0.12	0.115	0.118	0.112	0.104	0.117	0.123	0.117	0.122	0.123	0.119	0.114	0.116	0.113	0.122	0.116	0.123	0.115	0.12	0.117	0.121	0.116	0.113	0.119	0.107	0.118	0.115	0.116	0.113	0.115	0.111	0.12	0.135	0.123	0.123	0.124	0.124	0.123	0.123	0.118	0.127	0.124	0.124	0.125	0.131	0.12
2.75	0.124	0.123	0.12	0.124	0.118	0.121	0.116	0.111	0.121	0.129	0.122	0.127	0.128	0.123	0.117	0.121	0.116	0.126	0.117	0.126	0.118	0.124	0.12	0.124	0.122	0.115	0.124	0.111	0.121	0.119	0.12	0.115	0.117	0.113	0.123	0.138	0.126	0.126	0.13	0.129	0.128	0.128	0.121	0.131	0.127	0.127	0.133	0.137	0.125
3	0.128	0.128	0.124	0.127	0.123	0.125	0.119	0.116	0.123	0.136	0.125	0.131	0.134	0.128	0.12	0.128	0.118	0.128	0.121	0.129	0.122	0.127	0.123	0.128	0.127	0.119	0.13	0.118	0.124	0.123	0.123	0.119	0.121	0.117	0.127	0.142	0.13	0.13	0.133	0.133	0.133	0.134	0.124	0.134	0.128	0.131	0.141	0.142	0.128
3.25	0.13	0.13	0.128	0.131	0.125	0.128	0.122	0.121	0.127	0.143	0.129	0.137	0.141	0.132	0.124	0.128	0.122	0.131	0.123	0.133	0.126	0.13	0.125	0.131	0.134	0.121	0.136	0.12	0.127	0.126	0.127	0.122	0.124	0.118	0.13	0.145	0.134	0.132	0.138	0.137	0.137	0.137	0.126	0.137	0.132	0.134	0.149	0.15	0.131
3.5	0.134	0.135	0.129	0.134	0.128	0.132	0.125	0.125	0.131	0.152	0.131	0.146	0.147	0.136	0.127	0.131	0.125	0.135	0.127	0.134	0.128	0.133	0.127	0.134	0.142	0.124	0.141	0.124	0.131	0.129	0.129	0.125	0.126	0.123	0.135	0.15	0.137	0.135	0.143	0.139	0.141	0.142	0.13	0.141	0.135	0.137	0.157	0.157	0.136
3.75	0.137	0.138	0.133	0.136	0.132	0.135	0.128	0.128	0.132	0.158	0.136	0.155	0.152	0.142	0.131	0.136	0.128	0.138	0.129	0.137	0.131	0.136	0.131	0.139	0.15	0.126	0.147	0.125	0.135	0.134	0.133	0.127	0.13	0.127	0.139	0.154	0.14	0.137	0.147	0.143	0.144	0.144	0.131	0.143	0.138	0.14	0.165	0.165	0.142
4	0.14	0.141	0.137	0.139	0.135	0.138	0.131	0.132	0.134	0.166	0.14	0.166	0.157	0.146	0.133	0.137	0.131	0.141	0.13	0.14	0.133	0.14	0.134	0.142	0.158	0.129	0.154	0.128	0.137	0.136	0.135	0.131	0.132	0.127	0.142	0.154	0.142	0.14	0.151	0.145	0.145	0.148	0.135	0.145	0.138	0.141	0.171	0.172	0.146
4.25	0.143	0.148	0.139	0.14	0.136	0.142	0.134	0.134	0.137	0.187	0.141	0.171	0.16	0.151	0.137	0.145	0.133	0.144	0.135	0.143	0.137	0.143	0.135	0.144	0.164	0.131	0.16	0.134	0.139	0.139	0.139	0.134	0.137	0.13	0.144	0.158	0.145	0.143	0.15	0.148	0.149	0.151	0.138	0.149	0.141	0.143	0.177	0.179	0.151
4.5	0.145	0.15	0.142	0.142	0.138	0.145	0.137	0.137	0.142	0.195	0.143	0.18	0.164	0.154	0.139	0.143	0.136	0.146	0.136	0.145	0.14	0.145	0.14	0.147	0.17	0.133	0.166	0.139	0.14	0.143	0.142	0.137	0.14	0.133	0.145	0.161	0.148	0.145	0.151	0.152	0.151	0.154	0.138	0.151	0.143	0.146	0.182	0.187	0.156
4.75	0.148	0.156	0.143	0.146	0.138	0.147	0.141	0.139	0.144	0.199	0.147	0.182	0.167	0.159	0.141	0.148	0.139	0.149	0.139	0.149	0.143	0.15	0.141	0.149	0.176	0.136	0.171	0.141	0.142	0.145	0.145	0.141	0.142	0.137	0.151	0.165	0.15	0.147	0.152	0.154	0.154	0.157	0.139	0.154	0.145	0.147	0.185	0.192	0.161
5	0.15	0.159	0.143	0.147	0.14	0.151	0.142	0.141	0.145	0.21	0.147	0.189	0.169	0.162	0.144	0.149	0.141	0.151	0.14	0.15	0.145	0.152	0.144	0.152	0.18	0.138	0.176	0.144	0.145	0.148	0.149	0.146	0.145	0.139	0.152	0.168	0.152	0.149	0.154	0.157	0.155	0.16	0.144	0.155	0.147	0.149	0.189	0.198	0.166
5.25	0.153	0.16	0.146	0.15	0.14	0.151	0.145	0.144	0.147	0.217	0.15	0.193	0.171	0.165	0.146	0.152	0.142	0.154	0.143	0.154	0.148	0.156	0.147	0.153	0.184	0.138	0.18	0.147	0.148	0.149	0.152	0.148	0.148	0.141	0.153	0.171	0.154	0.152	0.154	0.159	0.156	0.164	0.146	0.156	0.15	0.15	0.193	0.203	0.172
5.5	0.156	0.162	0.15	0.154	0.143	0.154	0.148	0.148	0.149	0.222	0.153	0.196	0.174	0.169	0.148	0.153	0.145	0.156	0.146	0.157	0.15	0.158	0.149	0.155	0.185	0.14	0.184	0.15	0.149	0.153	0.155	0.151	0.15	0.143	0.155	0.174	0.157	0.155	0.156	0.164	0.157	0.166	0.149	0.159	0.153	0.153	0.197	0.209	0.176
5.75	0.158	0.165	0.15	0.156	0.144	0.155	0.149	0.148	0.152	0.223	0.157	0.2	0.176	0.171	0.15	0.155	0.147	0.158	0.147	0.159	0.152	0.161	0.151	0.156	0.186	0.142	0.188	0.152	0.151	0.159	0.158	0.153	0.15	0.145	0.157	0.178	0.157	0.157	0.157	0.167	0.16	0.168	0.151	0.161	0.155	0.153	0.201	0.213	0.182
6	0.157	0.17	0.15	0.159	0.147	0.157	0.152	0.149	0.153	0.224	0.159	0.201	0.178	0.174	0.151	0.158	0.148	0.16	0.15	0.162	0.153	0.162	0.153	0.156	0.188	0.142	0.191	0.154	0.152	0.156	0.162	0.157	0.151	0.147	0.158	0.181	0.158	0.16	0.158	0.167	0.164	0.169	0.153	0.161	0.157	0.155	0.202	0.216	0.186
6.25	0.159	0.174	0.152	0.163	0.149	0.158	0.154	0.151	0.155	0.224	0.161	0.204	0.181	0.176	0.153	0.16	0.151	0.163	0.152	0.166	0.156	0.163	0.156	0.158	0.19	0.144	0.194	0.155	0.153	0.162	0.163	0.159	0.154	0.149	0.16	0.185	0.159	0.162	0.159	0.171	0.169	0.171	0.154	0.163	0.16	0.156	0.204	0.218	0.19
6.5	0.16	0.177	0.156	0.166	0.15	0.159	0.156	0.153	0.157	0.222	0.164	0.205	0.183	0.178	0.155	0.162	0.152	0.165	0.154	0.167	0.158	0.165	0.157	0.159	0.191	0.145	0.2	0.157	0.154	0.168	0.166	0.162	0.156	0.151	0.162	0.19	0.16	0.164	0.162	0.174	0.175	0.173	0.156	0.165	0.162	0.158	0.206	0.222	0.192
6.75	0.161	0.183	0.158	0.168	0.151	0.159	0.158	0.154	0.158	0.224	0.165	0.207	0.186	0.183	0.156	0.164	0.154	0.167	0.156	0.169	0.161	0.166	0.161	0.161	0.193	0.145	0.21	0.159	0.155	0.166	0.17	0.164	0.157	0.153	0.162	0.193	0.161	0.166	0.163	0.178	0.182	0.175	0.158	0.165	0.165	0.16	0.208	0.231	0.195
7	0.165	0.192	0.159	0.17	0.154	0.161	0.16	0.156	0.16	0.225	0.168	0.21	0.188	0.19	0.159	0.167	0.157	0.169	0.158	0.17	0.162	0.168	0.163	0.162	0.195	0.147	0.221	0.161	0.156	0.17	0.173	0.167	0.16	0.155	0.165	0.197	0.163	0.169	0.163	0.183	0.189	0.178	0.165	0.167	0.17	0.163	0.21	0.245	0.201
7.25	0.171	0.21	0.158	0.175	0.156	0.161	0.163	0.157	0.163	0.226	0.169	0.214	0.189	0.198	0.161	0.168	0.159	0.175	0.16	0.176	0.165	0.17	0.165	0.164	0.197	0.148	0.231	0.162	0.157	0.169	0.177	0.17	0.163	0.157	0.167	0.202	0.164	0.173	0.168	0.189	0.196	0.181	0.184	0.168	0.186	0.166	0.213	0.26	0.206
7.5	0.177	0.237	0.16	0.189	0.158	0.163	0.166	0.16	0.166	0.232	0.175	0.219	0.195	0.206	0.163	0.17	0.161	0.19	0.162	0.191	0.168	0.175	0.166	0.165	0.203	0.148	0.243	0.163	0.158	0.172	0.188	0.173	0.168	0.16	0.171	0.209	0.17	0.179	0.175	0.198	0.203	0.187	0.213	0.172	0.208	0.168	0.218	0.277	0.211
7.75	0.184	0.268	0.165	0.209	0.16	0.166	0.169	0.166	0.171	0.237	0.183	0.224	0.201	0.216	0.165	0.172	0.164	0.209	0.168	0.212	0.17	0.181	0.169	0.166	0.209	0.15	0.253	0.168	0.162	0.179	0.204	0.182	0.172	0.16	0.176	0.218	0.174	0.187	0.178	0.207	0.211	0.194	0.245	0.176	0.242	0.173	0.223	0.294	0.216
8	0.19	0.302	0.172	0.236	0.164	0.172	0.176	0.173	0.178	0.243	0.191	0.227	0.209	0.225	0.168	0.173	0.165	0.232	0.175	0.236	0.173	0.189	0.176	0.171	0.215	0.15	0.265	0.174	0.169	0.194	0.223	0.194	0.176	0.164	0.179	0.227	0.18	0.193	0.185	0.215	0.219	0.201	0.28	0.184	0.281	0.179	0.227	0.311	0.22
8.25	0.196	0.339	0.181	0.266	0.17	0.176	0.184	0.181	0.183	0.245	0.199	0.231	0.215	0.232	0.172	0.176	0.166	0.258	0.182	0.263	0.176	0.195	0.179	0.178	0.221	0.151	0.276	0.179	0.178	0.195	0.243	0.215	0.179	0.168	0.183	0.235	0.187	0.201	0.192	0.221	0.226	0.208	0.313	0.189	0.317	0.186	0.232	0.328	0.224
8.5	0.204	0.374	0.187	0.299	0.175	0.182	0.194	0.187	0.19	0.25	0.209	0.235	0.223	0.242	0.178	0.18	0.167	0.286	0.191	0.29	0.183	0.203	0.185	0.182	0.228	0.156	0.289	0.185	0.184	0.202	0.265	0.236	0.184	0.174	0.191	0.244	0.195	0.211	0.197	0.231	0.236	0.215	0.346	0.195	0.351	0.193	0.238	0.346	0.228
8.75	0.211	0.409	0.195	0.335	0.182	0.187	0.205	0.197	0.195	0.254	0.217	0.24	0.23	0.25	0.182	0.183	0.169	0.313	0.201	0.318	0.187	0.208	0.19	0.189	0.234	0.162	0.301	0.192	0.19	0.207	0.287	0.259	0.188	0.18	0.197	0.251	0.201	0.219	0.205	0.241	0.245	0.223	0.377	0.204	0.382	0.199	0.245	0.363	0.232
9	0.219	0.444	0.202	0.369	0.188	0.193	0.216	0.203	0.2	0.26	0.225	0.245	0.236	0.257	0.186	0.188	0.169	0.34	0.212	0.345	0.192	0.216	0.193	0.196	0.24	0.167	0.315	0.199	0.196	0.216	0.309	0.282	0.192	0.185	0.204	0.259	0.207	0.228	0.209	0.251	0.254	0.23	0.407	0.213	0.414	0.206	0.249	0.382	0.236
9.25	0.227	0.473	0.207	0.403	0.193	0.198	0.229	0.209	0.206	0.266	0.233	0.249	0.243	0.266	0.189	0.192	0.17	0.366	0.223	0.371	0.198	0.223	0.198	0.202	0.245	0.174	0.329	0.207	0.202	0.222	0.331	0.303	0.195	0.191	0.21	0.265	0.213	0.238	0.217	0.261	0.263	0.239	0.433	0.214	0.445	0.214	0.254	0.399	0.24
9.5	0.235	0.503	0.214	0.436	0.2	0.204	0.244	0.217	0.212	0.271	0.24	0.254	0.249	0.273	0.192	0.197	0.171	0.393	0.237	0.397	0.203	0.23	0.203	0.207	0.251	0.178	0.344	0.213	0.209	0.232	0.353	0.328	0.199	0.198	0.215	0.272	0.218	0.246	0.222	0.27	0.271	0.247	0.458	0.22	0.471	0.223	0.259	0.417	0.244
9.75	0.244	0.53	0.22	0.467	0.206	0.21	0.261	0.225	0.218	0.276	0.248	0.26	0.256	0.281	0.196	0.202	0.173	0.417	0.256	0.423	0.207	0.237	0.208	0.214	0.258	0.185	0.358	0.221	0.216	0.243	0.373	0.348	0.201	0.204	0.217	0.279	0.224	0.257	0.227	0.282	0.281	0.254	0.482	0.225	0.496	0.229	0.263	0.434	0.249
10	0.252	0.554	0.226	0.496	0.212	0.215	0.277	0.231	0.223	0.279	0.256	0.265	0.262	0.288	0.2	0.207	0.175	0.441	0.273	0.445	0.211	0.244	0.213	0.22	0.265	0.19	0.37	0.226	0.222	0.246	0.394	0.369	0.205	0.21	0.221	0.285	0.229	0.266	0.235	0.295	0.289	0.261	0.504	0.23	0.523	0.234	0.268	0.451	0.253
10.25	0.26	0.576	0.233	0.522	0.218	0.22	0.294	0.238	0.228	0.284	0.264	0.27	0.268	0.295	0.204	0.211	0.177	0.465	0.293	0.468	0.217	0.25	0.217	0.227	0.27	0.195	0.383	0.233	0.227	0.245	0.411	0.389	0.208	0.217	0.234	0.291	0.234	0.275	0.24	0.308	0.298	0.268	0.523	0.236	0.539	0.24	0.273	0.467	0.259
10.5	0.269	0.598	0.239	0.545	0.225	0.227	0.311	0.245	0.235	0.29	0.27	0.276	0.274	0.303	0.208	0.216	0.179	0.485	0.31	0.489	0.22	0.259	0.221	0.233	0.277	0.2	0.396	0.239	0.234	0.256	0.429	0.409	0.21	0.223	0.236	0.297	0.239	0.285	0.247	0.326	0.306	0.275	0.541	0.24	0.559	0.246	0.277	0.484	0.263
10.75	0.278	0.618	0.245	0.567	0.231	0.232	0.329	0.253	0.241	0.295	0.278	0.281	0.282	0.309	0.212	0.222	0.181	0.507	0.329	0.509	0.224	0.266	0.226	0.24	0.284	0.205	0.408	0.245	0.241	0.261	0.447	0.428	0.212	0.231	0.236	0.303	0.246	0.292	0.254	0.343	0.314	0.283	0.56	0.244	0.577	0.25	0.281	0.498	0.268
11	0.286	0.636	0.251	0.587	0.238	0.239	0.346	0.26	0.247	0.3	0.285	0.287	0.288	0.318	0.217	0.226	0.182	0.527	0.349	0.529	0.23	0.274	0.23	0.247	0.29	0.209	0.42	0.251	0.249	0.279	0.464	0.446	0.215	0.237	0.243	0.309	0.251	0.3	0.26	0.36	0.322	0.289	0.575	0.249	0.595	0.256	0.285	0.512	0.273
11.25	0.293	0.654	0.257	0.605	0.244	0.246	0.362	0.266	0.253	0.307	0.293	0.292	0.295	0.325	0.22	0.232	0.185	0.545	0.366	0.547	0.233	0.282	0.235	0.253	0.298	0.212	0.431	0.256	0.254	0.275	0.481	0.463	0.217	0.244	0.249	0.312	0.256	0.307	0.268	0.378	0.33	0.295	0.591	0.254	0.609	0.261	0.289	0.528	0.278
11.5	0.3	0.67	0.263	0.623	0.252	0.252	0.38	0.272	0.259	0.314	0.301	0.298	0.302	0.333	0.225	0.237	0.187	0.563	0.385	0.565	0.239	0.29	0.239	0.26	0.305	0.218	0.443	0.261	0.264	0.28	0.499	0.479	0.22	0.25	0.256	0.318	0.262	0.314	0.274	0.397	0.337	0.301	0.606	0.26	0.629	0.267	0.294	0.544	0.283
11.75	0.308	0.685	0.27	0.64	0.258	0.258	0.396	0.279	0.265	0.322	0.308	0.304	0.309	0.34	0.23	0.243	0.189	0.58	0.404	0.582	0.242	0.299	0.242	0.268	0.313	0.222	0.452	0.267	0.27	0.284	0.516	0.494	0.223	0.257	0.265	0.324	0.268	0.322	0.29	0.415	0.344	0.306	0.621	0.266	0.644	0.271	0.298	0.558	0.288
12	0.314	0.699	0.275	0.658	0.265	0.265	0.413	0.288	0.27	0.327	0.316	0.309	0.316	0.348	0.234	0.248	0.19	0.595	0.42	0.597	0.248	0.307	0.245	0.277	0.32	0.226	0.462	0.272	0.278	0.291	0.531	0.508	0.223	0.263	0.265	0.328	0.274	0.328	0.289	0.432	0.352	0.311	0.633	0.27	0.657	0.276	0.301	0.574	0.293
12.25	0.32	0.709	0.281	0.671	0.273	0.272	0.428	0.294	0.276	0.332	0.325	0.314	0.323	0.357	0.237	0.253	0.192	0.61	0.438	0.613	0.252	0.315	0.25	0.281	0.327	0.23	0.472	0.277	0.284	0.299	0.548	0.523	0.227	0.269	0.265	0.333	0.28	0.334	0.294	0.452	0.359	0.317	0.646	0.275	0.668	0.282	0.304	0.586	0.297
12.5	0.326	0.72	0.287	0.687	0.279	0.278	0.443	0.3	0.282	0.337	0.333	0.319	0.33	0.366	0.243	0.259	0.194	0.625	0.455	0.629	0.257	0.323	0.257	0.288	0.334	0.235	0.48	0.281	0.288	0.312	0.559	0.538	0.23	0.277	0.279	0.339	0.286	0.338	0.301	0.47	0.366	0.322	0.66	0.281	0.68	0.286	0.31	0.601	0.303
12.75	0.332	0.733	0.293	0.701	0.288	0.286	0.458	0.307	0.288	0.344	0.342	0.324	0.336	0.377	0.247	0.265	0.196	0.638	0.472	0.643	0.261	0.33	0.261	0.296	0.344	0.238	0.49	0.286	0.296	0.321	0.573	0.549	0.233	0.284	0.285	0.344	0.293	0.346	0.307	0.488	0.373	0.327	0.673	0.286	0.692	0.293	0.313	0.613	0.308
13	0.337	0.746	0.3	0.714	0.296	0.292	0.474	0.314	0.294	0.35	0.35	0.329	0.345	0.386	0.252	0.271	0.197	0.652	0.489	0.657	0.266	0.338	0.265	0.303	0.351	0.243	0.499	0.291	0.309	0.325	0.585	0.563	0.236	0.288	0.289	0.349	0.299	0.351	0.315	0.508	0.38	0.332	0.687	0.301	0.706	0.299	0.318	0.626	0.313
13.25	0.342	0.755	0.305	0.726	0.304	0.299	0.488	0.32	0.301	0.355	0.358	0.334	0.351	0.396	0.257	0.276	0.199	0.666	0.505	0.671	0.27	0.345	0.27	0.31	0.359	0.246	0.506	0.295	0.316	0.325	0.592	0.574	0.239	0.294	0.294	0.353	0.305	0.358	0.32	0.525	0.387	0.335	0.698	0.298	0.716	0.303	0.322	0.637	0.317
13.5	0.347	0.769	0.312	0.739	0.312	0.307	0.501	0.329	0.307	0.36	0.367	0.339	0.359	0.407	0.261	0.283	0.202	0.679	0.521	0.684	0.276	0.352	0.275	0.318	0.367	0.251	0.514	0.3	0.321	0.336	0.604	0.587	0.243	0.303	0.299	0.358	0.312	0.366	0.328	0.543	0.394	0.34	0.71	0.313	0.726	0.308	0.327	0.649	0.323
13.75	0.351	0.779	0.317	0.751	0.319	0.315	0.514	0.335	0.313	0.365	0.376	0.345	0.366	0.418	0.266	0.289	0.204	0.691	0.536	0.696	0.28	0.359	0.28	0.325	0.375	0.255	0.521	0.306	0.321	0.344	0.614	0.599	0.245	0.311	0.305	0.362	0.319	0.372	0.334	0.56	0.401	0.344	0.722	0.32	0.743	0.314	0.33	0.661	0.328
14	0.355	0.79	0.324	0.762	0.326	0.318	0.526	0.341	0.319	0.371	0.383	0.35	0.373	0.427	0.271	0.295	0.205	0.702	0.55	0.707	0.284	0.365	0.285	0.332	0.382	0.257	0.527	0.311	0.328	0.347	0.623	0.609	0.249	0.32	0.31	0.367	0.325	0.378	0.34	0.576	0.408	0.348	0.731	0.326	0.75	0.318	0.334	0.671	0.332
14.25	0.36	0.8	0.331	0.774	0.334	0.326	0.538	0.348	0.325	0.378	0.392	0.355	0.379	0.439	0.275	0.301	0.208	0.713	0.564	0.719	0.289	0.372	0.29	0.339	0.39	0.262	0.533	0.316	0.337	0.35	0.633	0.62	0.253	0.327	0.316	0.372	0.332	0.386	0.347	0.592	0.415	0.354	0.74	0.331	0.76	0.323	0.338	0.682	0.337
14.5	0.364	0.81	0.336	0.784	0.339	0.335	0.548	0.355	0.33	0.385	0.399	0.36	0.387	0.448	0.279	0.305	0.209	0.724	0.577	0.731	0.293	0.379	0.296	0.347	0.397	0.265	0.539	0.321	0.347	0.359	0.641	0.63	0.257	0.335	0.322	0.376	0.339	0.391	0.352	0.606	0.422	0.357	0.749	0.335	0.77	0.328	0.342	0.691	0.34
14.75	0.368	0.818	0.342	0.795	0.346	0.342	0.556	0.361	0.336	0.391	0.408	0.365	0.394	0.459	0.284	0.312	0.212	0.735	0.59	0.739	0.299	0.385	0.3	0.353	0.405	0.268	0.545	0.326	0.35	0.366	0.648	0.64	0.258	0.343	0.326	0.382	0.345	0.398	0.36	0.621	0.429	0.361	0.76	0.339	0.779	0.333	0.347	0.701	0.344
15	0.372	0.827	0.349	0.806	0.353	0.347	0.565	0.367	0.343	0.397	0.415	0.371	0.401	0.469	0.289	0.318	0.214	0.745	0.602	0.749	0.304	0.39	0.305	0.361	0.413	0.272	0.549	0.33	0.356	0.374	0.656	0.651	0.263	0.354	0.332	0.387	0.351	0.405	0.365	0.635	0.435	0.365	0.77	0.345	0.789	0.337	0.35	0.71	0.347
15.25	0.376	0.836	0.355	0.815	0.357	0.352	0.573	0.373	0.348	0.404	0.422	0.376	0.407	0.48	0.294	0.322	0.215	0.754	0.613	0.758	0.308	0.397	0.31	0.368	0.419	0.275	0.553	0.336	0.365	0.38	0.662	0.66	0.266	0.365	0.339	0.392	0.357	0.411	0.373	0.646	0.44	0.368	0.777	0.349	0.797	0.342	0.355	0.718	0.352
15.5	0.379	0.843	0.362	0.823	0.363	0.358	0.581	0.378	0.353	0.41	0.429	0.38	0.415	0.49	0.299	0.328	0.217	0.763	0.626	0.767	0.312	0.402	0.315	0.375	0.427	0.279	0.558	0.34	0.373	0.388	0.668	0.669	0.27	0.379	0.345	0.398	0.363	0.418	0.379	0.66	0.447	0.372	0.785	0.354	0.805	0.347	0.359	0.726	0.355
15.75	0.382	0.85	0.367	0.832	0.368	0.366	0.587	0.385	0.359	0.415	0.436	0.386	0.421	0.501	0.305	0.332	0.22	0.771	0.636	0.775	0.317	0.407	0.321	0.383	0.432	0.283	0.562	0.345	0.378	0.397	0.673	0.678	0.273	0.394	0.352	0.403	0.369	0.423	0.387	0.672	0.454	0.375	0.793	0.359	0.814	0.35	0.363	0.734	0.359
16	0.386	0.855	0.373	0.84	0.374	0.372	0.591	0.391	0.365	0.422	0.443	0.39	0.429	0.511	0.309	0.336	0.221	0.779	0.646	0.783	0.321	0.41	0.326	0.389	0.44	0.286	0.567	0.349	0.385	0.407	0.678	0.686	0.277	0.409	0.358	0.409	0.376	0.43	0.394	0.685	0.459	0.379	0.8	0.364	0.821	0.355	0.368	0.742	0.362
16.25	0.389	0.859	0.376	0.847	0.379	0.378	0.596	0.397	0.37	0.426	0.45	0.395	0.433	0.521	0.314	0.339	0.223	0.787	0.656	0.789	0.326	0.412	0.331	0.396	0.445	0.289	0.57	0.352	0.389	0.415	0.682	0.695	0.281	0.422	0.362	0.415	0.381	0.435	0.411	0.696	0.466	0.382	0.808	0.369	0.828	0.36	0.371	0.749	0.366
16.5	0.392	0.863	0.382	0.854	0.383	0.383	0.6	0.405	0.376	0.432	0.458	0.4	0.441	0.531	0.319	0.348	0.226	0.793	0.667	0.797	0.33	0.415	0.338	0.403	0.454	0.294	0.573	0.357	0.398	0.404	0.688	0.702	0.285	0.438	0.366	0.424	0.388	0.441	0.409	0.708	0.472	0.387	0.815	0.374	0.836	0.364	0.375	0.755	0.369
16.75	0.395	0.865	0.386	0.861	0.387	0.388	0.603	0.411	0.38	0.437	0.464	0.404	0.448	0.539	0.324	0.353	0.226	0.801	0.676	0.802	0.335	0.419	0.342	0.409	0.458	0.297	0.576	0.36	0.401	0.412	0.689	0.71	0.287	0.452	0.373	0.429	0.393	0.446	0.417	0.719	0.478	0.39	0.822	0.379	0.841	0.368	0.379	0.762	0.373
17	0.398	0.872	0.391	0.866	0.392	0.395	0.606	0.417	0.386	0.444	0.471	0.409	0.453	0.55	0.327	0.357	0.228	0.807	0.686	0.809	0.34	0.424	0.347	0.416	0.465	0.3	0.578	0.364	0.409	0.43	0.691	0.717	0.292	0.466	0.383	0.435	0.399	0.452	0.425	0.73	0.484	0.394	0.828	0.382	0.848	0.373	0.382	0.769	0.376
17.25	0.399	0.876	0.395	0.872	0.396	0.4	0.609	0.422	0.391	0.449	0.478	0.414	0.459	0.558	0.332	0.361	0.23	0.814	0.695	0.815	0.344	0.428	0.352	0.422	0.47	0.303	0.58	0.368	0.415	0.416	0.694	0.723	0.295	0.478	0.392	0.442	0.405	0.459	0.434	0.741	0.491	0.398	0.835	0.386	0.855	0.377	0.385	0.774	0.378
17.5	0.402	0.879	0.399	0.878	0.4	0.405	0.612	0.427	0.395	0.453	0.485	0.419	0.465	0.567	0.337	0.367	0.232	0.819	0.703	0.82	0.349	0.433	0.357	0.428	0.477	0.306	0.582	0.371	0.421	0.423	0.699	0.728	0.299	0.492	0.41	0.448	0.41	0.465	0.446	0.751	0.497	0.401	0.839	0.39	0.861	0.381	0.389	0.78	0.382
17.75	0.405	0.883	0.404	0.883	0.405	0.41	0.613	0.434	0.399	0.459	0.491	0.423	0.471	0.578	0.343	0.37	0.234	0.827	0.711	0.825	0.353	0.438	0.362	0.434	0.483	0.31	0.584	0.375	0.428	0.426	0.701	0.733	0.303	0.502	0.422	0.455	0.415	0.471	0.452	0.761	0.502	0.405	0.845	0.395	0.867	0.385	0.392	0.784	0.385
18	0.406	0.883	0.408	0.888	0.409	0.414	0.615	0.439	0.404	0.464	0.497	0.427	0.477	0.585	0.347	0.371	0.236	0.832	0.719	0.829	0.357	0.442	0.366	0.44	0.488	0.313	0.585	0.377	0.433	0.441	0.704	0.737	0.307	0.514	0.432	0.461	0.42	0.478	0.46	0.77	0.508	0.409	0.849	0.399	0.873	0.39	0.395	0.789	0.387
18.25	0.409	0.886	0.412	0.895	0.412	0.419	0.618	0.445	0.409	0.469	0.502	0.432	0.482	0.593	0.352	0.374	0.238	0.837	0.726	0.832	0.361	0.447	0.371	0.446	0.494	0.316	0.588	0.381	0.438	0.456	0.709	0.741	0.31	0.525	0.442	0.467	0.424	0.484	0.472	0.78	0.512	0.411	0.853	0.402	0.878	0.393	0.399	0.794	0.39
18.5	0.41	0.89	0.417	0.899	0.416	0.423	0.619	0.45	0.413	0.475	0.509	0.438	0.487	0.603	0.356	0.379	0.239	0.843	0.735	0.836	0.366	0.449	0.377	0.453	0.498	0.318	0.589	0.384	0.444	0.46	0.711	0.744	0.315	0.535	0.452	0.474	0.429	0.49	0.479	0.788	0.518	0.414	0.857	0.408	0.882	0.397	0.401	0.798	0.392
18.75	0.411	0.892	0.42	0.903	0.419	0.429	0.62	0.456	0.416	0.479	0.514	0.442	0.492	0.609	0.361	0.38	0.241	0.847	0.74	0.84	0.37	0.454	0.382	0.458	0.504	0.321	0.591	0.386	0.448	0.458	0.709	0.747	0.319	0.545	0.455	0.481	0.433	0.495	0.489	0.796	0.522	0.418	0.861	0.408	0.885	0.4	0.403	0.802	0.394
19	0.413	0.895	0.423	0.907	0.422	0.433	0.62	0.46	0.421	0.484	0.519	0.447	0.496	0.616	0.365	0.382	0.243	0.851	0.748	0.843	0.374	0.459	0.387	0.464	0.509	0.324	0.591	0.389	0.453	0.458	0.71	0.75	0.323	0.555	0.465	0.488	0.438	0.5	0.498	0.804	0.528	0.421	0.865	0.413	0.89	0.404	0.406	0.805	0.397
19.25	0.413	0.897	0.428	0.911	0.425	0.437	0.622	0.464	0.424	0.489	0.523	0.45	0.501	0.623	0.37	0.386	0.245	0.854	0.753	0.847	0.378	0.462	0.392	0.469	0.513	0.326	0.593	0.392	0.462	0.462	0.714	0.752	0.327	0.564	0.477	0.493	0.442	0.504	0.507	0.811	0.532	0.424	0.869	0.417	0.894	0.407	0.408	0.809	0.397
19.5	0.414	0.898	0.432	0.915	0.429	0.441	0.623	0.467	0.428	0.493	0.527	0.455	0.505	0.629	0.375	0.39	0.246	0.857	0.759	0.849	0.382	0.466	0.396	0.473	0.517	0.328	0.593	0.394	0.468	0.466	0.719	0.754	0.329	0.573	0.488	0.499	0.446	0.509	0.516	0.818	0.537	0.428	0.874	0.42	0.898	0.411	0.411	0.812	0.399
19.75	0.414	0.898	0.435	0.918	0.432	0.445	0.622	0.472	0.432	0.497	0.531	0.459	0.509	0.636	0.378	0.391	0.248	0.86	0.764	0.852	0.386	0.469	0.4	0.478	0.52	0.332	0.594	0.397	0.468	0.468	0.719	0.754	0.333	0.582	0.501	0.507	0.449	0.513	0.527	0.825	0.541	0.431	0.877	0.424	0.903	0.414	0.415	0.815	0.4
20	0.415	0.897	0.439	0.921	0.435	0.449	0.624	0.475	0.436	0.501	0.535	0.463	0.513	0.642	0.383	0.391	0.251	0.862	0.77	0.853	0.39	0.472	0.405	0.483	0.525	0.334	0.594	0.398	0.471	0.469	0.722	0.755	0.337	0.59	0.513	0.515	0.453	0.519	0.539	0.832	0.545	0.434	0.88	0.427	0.905	0.418	0.417	0.818	0.403
20.25	0.416	0.898	0.444	0.923	0.439	0.453	0.625	0.479	0.44	0.506	0.539	0.468	0.518	0.647	0.387	0.399	0.252	0.864	0.775	0.857	0.394	0.476	0.41	0.488	0.529	0.337	0.594	0.401	0.477	0.474	0.724	0.757	0.342	0.597	0.527	0.52	0.458	0.525	0.55	0.839	0.55	0.437	0.885	0.431	0.91	0.42	0.419	0.821	0.405
20.5	0.416	0.897	0.447	0.926	0.441	0.456	0.626	0.483	0.444	0.511	0.543	0.472	0.522	0.652	0.392	0.401	0.254	0.865	0.78	0.858	0.399	0.48	0.414	0.493	0.532	0.339	0.595	0.403	0.482	0.476	0.72	0.758	0.344	0.605	0.538	0.528	0.46	0.531	0.561	0.845	0.554	0.44	0.888	0.433	0.913	0.423	0.422	0.823	0.406
20.75	0.417	0.897	0.451	0.928	0.444	0.46	0.626	0.486	0.448	0.514	0.549	0.477	0.525	0.657	0.396	0.402	0.256	0.868	0.785	0.859	0.403	0.482	0.418	0.496	0.536	0.341	0.594	0.405	0.483	0.48	0.726	0.757	0.348	0.611	0.55	0.535	0.464	0.537	0.571	0.851	0.558	0.443	0.891	0.435	0.916	0.427	0.425	0.826	0.408
21	0.415	0.896	0.455	0.928	0.446	0.462	0.626	0.489	0.451	0.517	0.552	0.48	0.528	0.662	0.4	0.404	0.257	0.869	0.788	0.86	0.407	0.486	0.422	0.501	0.539	0.343	0.594	0.406	0.487	0.483	0.728	0.759	0.352	0.617	0.561	0.542	0.469	0.542	0.585	0.858	0.562	0.446	0.893	0.436	0.917	0.429	0.426	0.828	0.409
21.25	0.416	0.896	0.46	0.929	0.449	0.467	0.627	0.493	0.455	0.52	0.556	0.483	0.532	0.667	0.404	0.408	0.259	0.871	0.792	0.863	0.41	0.488	0.427	0.504	0.543	0.346	0.595	0.408	0.491	0.488	0.728	0.759	0.356	0.623	0.572	0.549	0.473	0.548	0.592	0.864	0.567	0.449	0.897	0.44	0.92	0.432	0.429	0.831	0.411
21.5	0.416	0.897	0.463	0.931	0.451	0.47	0.627	0.496	0.459	0.524	0.56	0.489	0.536	0.672	0.408	0.411	0.261	0.872	0.795	0.865	0.414	0.49	0.431	0.509	0.547	0.348	0.595	0.41	0.496	0.493	0.731	0.758	0.36	0.627	0.583	0.555	0.476	0.555	0.604	0.871	0.571	0.452	0.899	0.443	0.923	0.434	0.43	0.832	0.411
21.75	0.416	0.896	0.466	0.932	0.453	0.473	0.628	0.498	0.463	0.526	0.565	0.492	0.538	0.676	0.412	0.413	0.262	0.874	0.798	0.865	0.419	0.494	0.435	0.512	0.549	0.35	0.595	0.411	0.5	0.498	0.73	0.757	0.363	0.633	0.593	0.562	0.48	0.56	0.614	0.875	0.575	0.455	0.9	0.446	0.925	0.438	0.431	0.833	0.412
22	0.415	0.896	0.47	0.933	0.457	0.477	0.628	0.502	0.467	0.528	0.568	0.496	0.542	0.68	0.416	0.415	0.264	0.874	0.802	0.867	0.421	0.496	0.438	0.517	0.553	0.352	0.595	0.411	0.505	0.504	0.73	0.757	0.366	0.638	0.603	0.569	0.483	0.565	0.624	0.881	0.579	0.458	0.902	0.448	0.926	0.44	0.432	0.834	0.412
22.25	0.416	0.897	0.475	0.936	0.459	0.48	0.629	0.505	0.471	0.533	0.572	0.498	0.546	0.684	0.421	0.42	0.265	0.876	0.805	0.869	0.427	0.498	0.442	0.52	0.557	0.355	0.595	0.413	0.511	0.509	0.731	0.757	0.369	0.642	0.613	0.576	0.486	0.571	0.63	0.886	0.583	0.461	0.905	0.451	0.928	0.442	0.435	0.835	0.413
22.5	0.415	0.897	0.479	0.937	0.462	0.484	0.628	0.509	0.474	0.536	0.576	0.503	0.549	0.688	0.424	0.422	0.267	0.878	0.808	0.87	0.429	0.499	0.446	0.524	0.559	0.356	0.595	0.414	0.513	0.514	0.732	0.756	0.372	0.646	0.623	0.583	0.49	0.575	0.639	0.89	0.587	0.463	0.907	0.455	0.93	0.446	0.437	0.837	0.415
22.75	0.414	0.896	0.483	0.94	0.464	0.487	0.629	0.512	0.479	0.539	0.58	0.507	0.551	0.691	0.429	0.426	0.268	0.878	0.808	0.873	0.433	0.503	0.45	0.528	0.564	0.359	0.595	0.415	0.516	0.517	0.733	0.756	0.377	0.651	0.631	0.588	0.494	0.579	0.647	0.894	0.59	0.466	0.909	0.458	0.932	0.448	0.439	0.839	0.415
23	0.414	0.897	0.486	0.94	0.465	0.49	0.63	0.515	0.482	0.541	0.583	0.51	0.554	0.695	0.432	0.431	0.269	0.879	0.81	0.874	0.437	0.505	0.454	0.531	0.567	0.361	0.596	0.416	0.52	0.521	0.734	0.754	0.38	0.655	0.64	0.596	0.497	0.584	0.654	0.899	0.594	0.469	0.911	0.461	0.933	0.45	0.44	0.839	0.415
23.25	0.414	0.895	0.489	0.943	0.468	0.493	0.631	0.518	0.486	0.545	0.587	0.515	0.558	0.699	0.436	0.431	0.27	0.879	0.811	0.875	0.44	0.507	0.457	0.535	0.57	0.363	0.596	0.417	0.523	0.527	0.737	0.755	0.383	0.658	0.648	0.604	0.502	0.59	0.662	0.903	0.597	0.473	0.913	0.464	0.935	0.454	0.444	0.841	0.416
23.5	0.413	0.896	0.493	0.943	0.47	0.496	0.631	0.521	0.49	0.548	0.591	0.518	0.561	0.702	0.44	0.434	0.272	0.879	0.812	0.877	0.444	0.508	0.46	0.539	0.574	0.364	0.595	0.419	0.525	0.532	0.737	0.753	0.386	0.661	0.656	0.61	0.506	0.594	0.669	0.908	0.602	0.475	0.915	0.467	0.936	0.456	0.447	0.842	0.416
23.75	0.412	0.896	0.496	0.945	0.472	0.499	0.631	0.524	0.494	0.549	0.594	0.52	0.564	0.704	0.443	0.436	0.273	0.881	0.812	0.877	0.447	0.509	0.463	0.542	0.576	0.366	0.596	0.42	0.529	0.536	0.74	0.752	0.388	0.664	0.664	0.617	0.508	0.597	0.676	0.911	0.605	0.478	0.917	0.47	0.937	0.46	0.449	0.841	0.416
24	0.411	0.895	0.499	0.944	0.473	0.502	0.632	0.526	0.497	0.552	0.598	0.524	0.566	0.706	0.447	0.437	0.275	0.88	0.813	0.877	0.45	0.511	0.467	0.545	0.58	0.369	0.597	0.419	0.536	0.541	0.741	0.751	0.392	0.667	0.671	0.625	0.512	0.601	0.683	0.915	0.608	0.479	0.918	0.472	0.939	0.462	0.452	0.843	0.416
24.25	0.41	0.893	0.503	0.945	0.475	0.504	0.631	0.529	0.5	0.554	0.601	0.527	0.568	0.709	0.45	0.439	0.276	0.881	0.812	0.879	0.453	0.513	0.469	0.548	0.582	0.37	0.597	0.42	0.537	0.546	0.742	0.75	0.394	0.67	0.678	0.633	0.516	0.607	0.69	0.919	0.613	0.482	0.92	0.477	0.941	0.464	0.454	0.843	0.417
24.5	0.409	0.892	0.507	0.945	0.476	0.506	0.632	0.532	0.505	0.558	0.605	0.53	0.571	0.711	0.453	0.442	0.277	0.882	0.812	0.88	0.458	0.514	0.471	0.553	0.586	0.372	0.596	0.421	0.54	0.55	0.742	0.749	0.397	0.671	0.685	0.639	0.52	0.612	0.702	0.922	0.615	0.484	0.922	0.479	0.941	0.467	0.454	0.843	0.417
24.75	0.408	0.891	0.511	0.945	0.479	0.509	0.633	0.535	0.508	0.559	0.608	0.533	0.574	0.714	0.457	0.444	0.278	0.881	0.811	0.88	0.461	0.515	0.475	0.556	0.588	0.373	0.595	0.421	0.543	0.556	0.744	0.747	0.399	0.672	0.692	0.646	0.523	0.619	0.702	0.926	0.619	0.487	0.923	0.482	0.943	0.469	0.456	0.844	0.417
25	0.408	0.89	0.513	0.946	0.481	0.512	0.632	0.537	0.511	0.561	0.611	0.537	0.577	0.715	0.461	0.447	0.279	0.881	0.81	0.881	0.464	0.517	0.477	0.558	0.591	0.374	0.596	0.422	0.546	0.559	0.744	0.746	0.403	0.673	0.698	0.653	0.527	0.623	0.708	0.929	0.623	0.489	0.924	0.484	0.944	0.471	0.457	0.844	0.417
25.25	0.407	0.889	0.516	0.945	0.483	0.514	0.633	0.54	0.515	0.563	0.615	0.539	0.579	0.717	0.465	0.448	0.281	0.881	0.81	0.882	0.467	0.519	0.479	0.562	0.594	0.376	0.596	0.422	0.55	0.565	0.744	0.745	0.405	0.675	0.705	0.66	0.53	0.629	0.714	0.934	0.626	0.492	0.924	0.487	0.946	0.475	0.46	0.845	0.417
25.5	0.407	0.889	0.519	0.945	0.484	0.517	0.633	0.543	0.519	0.565	0.618	0.541	0.581	0.719	0.468	0.451	0.283	0.881	0.809	0.883	0.471	0.521	0.482	0.564	0.596	0.378	0.596	0.423	0.554	0.568	0.746	0.744	0.408	0.677	0.711	0.667	0.533	0.634	0.72	0.937	0.63	0.495	0.926	0.489	0.948	0.477	0.461	0.844	0.417
25.75	0.406	0.888	0.521	0.944	0.487	0.519	0.634	0.545	0.523	0.568	0.622	0.544	0.583	0.721	0.471	0.451	0.284	0.879	0.809	0.883	0.474	0.523	0.484	0.567	0.599	0.378	0.596	0.424	0.556	0.571	0.746	0.743	0.411	0.678	0.717	0.673	0.538	0.64	0.725	0.94	0.633	0.497	0.926	0.493	0.948	0.479	0.465	0.844	0.417
26	0.405	0.888	0.525	0.945	0.489	0.521	0.634	0.549	0.525	0.57	0.625	0.547	0.586	0.722	0.474	0.454	0.285	0.88	0.807	0.882	0.477	0.524	0.486	0.57	0.602	0.38	0.596	0.424	0.56	0.575	0.746	0.741	0.411	0.679	0.722	0.68	0.54	0.643	0.73	0.942	0.638	0.499	0.928	0.495	0.948	0.482	0.464	0.845	0.417
26.25	0.404	0.887	0.527	0.944	0.49	0.523	0.635	0.552	0.529	0.571	0.629	0.549	0.588	0.723	0.478	0.457	0.286	0.88	0.806	0.883	0.48	0.525	0.487	0.574	0.604	0.381	0.596	0.424	0.564	0.579	0.746	0.74	0.414	0.68	0.727	0.687	0.544	0.649	0.734	0.945	0.64	0.501	0.929	0.498	0.948	0.484	0.466	0.844	0.416
26.5	0.403	0.888	0.53	0.944	0.492	0.526	0.636	0.554	0.534	0.573	0.633	0.552	0.591	0.725	0.482	0.459	0.288	0.88	0.805	0.883	0.484	0.525	0.49	0.576	0.607	0.383	0.596	0.425	0.568	0.584	0.748	0.739	0.416	0.681	0.733	0.693	0.547	0.652	0.74	0.948	0.644	0.503	0.929	0.501	0.95	0.487	0.468	0.845	0.417
26.75	0.403	0.887	0.533	0.943	0.494	0.529	0.637	0.557	0.537	0.575	0.636	0.556	0.593	0.726	0.485	0.461	0.289	0.881	0.804	0.884	0.486	0.525	0.491	0.579	0.61	0.384	0.597	0.425	0.572	0.587	0.747	0.738	0.418	0.683	0.738	0.7	0.551	0.657	0.744	0.95	0.647	0.506	0.931	0.503	0.949	0.49	0.469	0.845	0.417
27	0.402	0.887	0.536	0.944	0.495	0.531	0.637	0.559	0.539	0.578	0.639	0.558	0.594	0.727	0.488	0.465	0.289	0.88	0.803	0.885	0.489	0.526	0.493	0.581	0.612	0.385	0.597	0.425	0.576	0.591	0.749	0.737	0.42	0.682	0.744	0.706	0.553	0.661	0.748	0.952	0.65	0.508	0.931	0.506	0.95	0.492	0.473	0.845	0.416
27.25	0.401	0.886	0.538	0.943	0.497	0.532	0.637	0.562	0.542	0.579	0.643	0.56	0.597	0.729	0.492	0.465	0.289	0.881	0.802	0.884	0.491	0.526	0.495	0.584	0.615	0.386	0.597	0.425	0.578	0.594	0.748	0.736	0.421	0.683	0.748	0.712	0.556	0.666	0.752	0.954	0.653	0.51	0.933	0.508	0.95	0.494	0.474	0.845	0.416
27.5	0.399	0.885	0.54	0.942	0.498	0.534	0.638	0.564	0.545	0.581	0.646	0.562	0.6	0.73	0.494	0.467	0.29	0.88	0.8	0.882	0.494	0.527	0.496	0.586	0.618	0.386	0.598	0.425	0.579	0.598	0.749	0.735	0.424	0.684	0.753	0.718	0.559	0.671	0.755	0.957	0.656	0.513	0.933	0.51	0.952	0.495	0.476	0.844	0.415
27.75	0.398	0.884	0.543	0.942	0.501	0.536	0.638	0.564	0.548	0.582	0.648	0.565	0.602	0.731	0.497	0.468	0.29	0.88	0.798	0.884	0.496	0.527	0.498	0.589	0.619	0.388	0.598	0.425	0.583	0.603	0.75	0.735	0.425	0.684	0.757	0.723	0.562	0.674	0.759	0.957	0.659	0.515	0.934	0.515	0.952	0.497	0.478	0.845	0.415
28	0.398	0.883	0.546	0.942	0.502	0.538	0.64	0.567	0.552	0.584	0.651	0.567	0.603	0.731	0.5	0.471	0.292	0.88	0.798	0.883	0.5	0.527	0.499	0.592	0.621	0.389	0.599	0.424	0.587	0.606	0.75	0.734	0.426	0.684	0.761	0.729	0.564	0.679	0.763	0.96	0.662	0.517	0.936	0.517	0.953	0.499	0.479	0.844	0.415
28.25	0.398	0.882	0.549	0.942	0.504	0.54	0.64	0.569	0.555	0.586	0.654	0.569	0.606	0.732	0.503	0.472	0.293	0.881	0.797	0.882	0.502	0.528	0.499	0.594	0.624	0.389	0.598	0.425	0.59	0.609	0.751	0.733	0.427	0.685	0.765	0.735	0.567	0.683	0.767	0.963	0.664	0.518	0.936	0.519	0.954	0.501	0.479	0.844	0.415
28.5	0.397	0.881	0.55	0.941	0.505	0.542	0.64	0.571	0.557	0.587	0.657	0.571	0.606	0.732	0.506	0.473	0.293	0.879	0.795	0.88	0.504	0.529	0.499	0.596	0.625	0.39	0.599	0.425	0.591	0.612	0.751	0.731	0.429	0.685	0.769	0.741	0.57	0.688	0.77	0.963	0.667	0.519	0.936	0.521	0.956	0.504	0.482	0.842	0.413
28.75	0.395	0.881	0.553	0.942	0.506	0.544	0.641	0.573	0.561	0.589	0.66	0.573	0.608	0.733	0.51	0.474	0.294	0.879	0.795	0.879	0.508	0.529	0.502	0.598	0.628	0.392	0.599	0.425	0.594	0.616	0.752	0.73	0.43	0.685	0.773	0.748	0.573	0.693	0.78	0.965	0.67	0.521	0.937	0.523	0.957	0.507	0.484	0.843	0.414
29	0.395	0.879	0.555	0.941	0.508	0.545	0.642	0.574	0.565	0.591	0.663	0.575	0.611	0.733	0.513	0.476	0.295	0.879	0.793	0.879	0.51	0.53	0.502	0.601	0.63	0.392	0.599	0.425	0.596	0.619	0.753	0.729	0.431	0.685	0.777	0.752	0.576	0.698	0.778	0.966	0.673	0.524	0.937	0.525	0.957	0.509	0.485	0.842	0.414
29.25	0.394	0.878	0.556	0.939	0.511	0.548	0.642	0.576	0.567	0.592	0.665	0.576	0.613	0.734	0.515	0.477	0.297	0.879	0.793	0.877	0.513	0.53	0.503	0.602	0.631	0.392	0.599	0.425	0.599	0.621	0.754	0.729	0.432	0.685	0.78	0.758	0.579	0.704	0.782	0.968	0.676	0.525	0.937	0.528	0.957	0.511	0.486	0.843	0.414
29.5	0.393	0.878	0.558	0.939	0.512	0.549	0.642	0.578	0.571	0.593	0.668	0.578	0.614	0.735	0.519	0.479	0.297	0.878	0.791	0.877	0.516	0.53	0.503	0.605	0.634	0.393	0.6	0.425	0.602	0.626	0.754	0.726	0.433	0.685	0.784	0.762	0.581	0.707	0.784	0.97	0.679	0.527	0.938	0.53	0.958	0.513	0.488	0.842	0.413
29.75	0.393	0.877	0.56	0.937	0.514	0.551	0.643	0.58	0.573	0.595	0.671	0.58	0.615	0.735	0.521	0.479	0.297	0.878	0.789	0.876	0.518	0.53	0.503	0.606	0.636	0.394	0.6	0.424	0.604	0.627	0.754	0.725	0.434	0.685	0.787	0.766	0.584	0.711	0.786	0.972	0.682	0.528	0.939	0.531	0.959	0.514	0.489	0.841	0.412
30	0.391	0.877	0.562	0.937	0.516	0.552	0.645	0.582	0.576	0.595	0.673	0.581	0.616	0.735	0.523	0.481	0.298	0.878	0.789	0.876	0.52	0.53	0.504	0.608	0.638	0.394	0.601	0.424	0.606	0.631	0.754	0.726	0.435	0.685	0.79	0.771	0.586	0.716	0.789	0.972	0.685	0.53	0.939	0.534	0.959	0.516	0.489	0.841	0.412
30.25	0.392	0.875	0.563	0.936	0.517	0.554	0.644	0.583	0.578	0.597	0.676	0.582	0.618	0.735	0.526	0.481	0.298	0.879	0.788	0.875	0.522	0.53	0.504	0.61	0.639	0.395	0.601	0.424	0.609	0.634	0.755	0.725	0.436	0.685	0.793	0.775	0.588	0.719	0.792	0.973	0.687	0.532	0.939	0.535	0.959	0.518	0.492	0.84	0.411
30.5	0.391	0.875	0.566	0.935	0.518	0.556	0.645	0.586	0.582	0.597	0.68	0.585	0.619	0.736	0.529	0.483	0.3	0.88	0.787	0.874	0.526	0.53	0.505	0.612	0.64	0.395	0.601	0.424	0.611	0.637	0.756	0.723	0.435	0.686	0.796	0.78	0.591	0.723	0.795	0.974	0.69	0.534	0.941	0.538	0.96	0.521	0.494	0.84	0.411
30.75	0.391	0.875	0.568	0.934	0.519	0.557	0.645	0.586	0.584	0.6	0.682	0.587	0.621	0.737	0.532	0.486	0.299	0.88	0.785	0.873	0.528	0.53	0.505	0.615	0.642	0.396	0.601	0.424	0.614	0.64	0.756	0.722	0.437	0.685	0.798	0.784	0.593	0.727	0.796	0.975	0.693	0.536	0.94	0.54	0.96	0.521	0.493	0.838	0.411
31	0.388	0.873	0.569	0.933	0.521	0.559	0.646	0.589	0.586	0.601	0.683	0.589	0.622	0.737	0.534	0.486	0.299	0.88	0.785	0.873	0.53	0.529	0.505	0.615	0.643	0.396	0.601	0.424	0.616	0.643	0.757	0.721	0.437	0.684	0.801	0.788	0.595	0.731	0.799	0.975	0.695	0.537	0.94	0.541	0.96	0.524	0.496	0.838	0.41
31.25	0.389	0.874	0.571	0.932	0.523	0.56	0.647	0.59	0.59	0.601	0.687	0.591	0.624	0.736	0.537	0.487	0.301	0.88	0.783	0.873	0.532	0.53	0.506	0.618	0.644	0.396	0.602	0.423	0.618	0.645	0.758	0.721	0.437	0.683	0.804	0.792	0.597	0.735	0.811	0.977	0.698	0.538	0.94	0.544	0.961	0.525	0.497	0.838	0.41
31.5	0.388	0.873	0.573	0.93	0.524	0.563	0.648	0.592	0.592	0.603	0.689	0.591	0.625	0.737	0.54	0.487	0.3	0.88	0.783	0.871	0.533	0.53	0.506	0.62	0.647	0.397	0.602	0.422	0.62	0.648	0.758	0.72	0.437	0.684	0.806	0.796	0.599	0.738	0.803	0.977	0.7	0.54	0.94	0.545	0.961	0.527	0.501	0.838	0.409
31.75	0.387	0.873	0.574	0.929	0.526	0.564	0.648	0.593	0.594	0.603	0.692	0.593	0.626	0.737	0.543	0.489	0.301	0.881	0.782	0.871	0.535	0.531	0.506	0.622	0.649	0.398	0.603	0.422	0.622	0.652	0.758	0.718	0.438	0.683	0.809	0.8	0.601	0.743	0.805	0.977	0.703	0.542	0.941	0.547	0.963	0.528	0.5	0.837	0.409
32	0.387	0.871	0.575	0.928	0.527	0.565	0.648	0.594	0.596	0.604	0.693	0.595	0.628	0.737	0.544	0.49	0.302	0.88	0.781	0.87	0.537	0.531	0.505	0.622	0.65	0.397	0.604	0.422	0.624	0.654	0.759	0.719	0.438	0.683	0.811	0.804	0.603	0.747	0.806	0.977	0.704	0.542	0.941	0.55	0.962	0.53	0.501	0.835	0.408
32.25	0.386	0.871	0.576	0.928	0.529	0.567	0.649	0.595	0.6	0.605	0.695	0.595	0.629	0.736	0.546	0.492	0.302	0.88	0.779	0.869	0.538	0.53	0.505	0.625	0.65	0.397	0.604	0.422	0.626	0.657	0.759	0.717	0.439	0.682	0.812	0.805	0.606	0.75	0.808	0.977	0.706	0.543	0.941	0.551	0.963	0.531	0.501	0.835	0.408
32.5	0.386	0.87	0.579	0.927	0.53	0.568	0.649	0.598	0.602	0.607	0.697	0.597	0.63	0.737	0.548	0.493	0.302	0.88	0.778	0.869	0.541	0.53	0.505	0.625	0.652	0.398	0.604	0.422	0.628	0.659	0.761	0.717	0.439	0.682	0.815	0.811	0.608	0.754	0.811	0.979	0.71	0.544	0.942	0.552	0.963	0.533	0.502	0.834	0.408
32.75	0.386	0.868	0.58	0.925	0.532	0.57	0.65	0.598	0.604	0.608	0.7	0.598	0.631	0.737	0.551	0.494	0.302	0.88	0.778	0.868	0.543	0.531	0.504	0.628	0.653	0.398	0.605	0.421	0.629	0.661	0.761	0.715	0.439	0.681	0.818	0.813	0.609	0.758	0.811	0.978	0.711	0.547	0.942	0.554	0.963	0.535	0.504	0.834	0.408
33	0.385	0.868	0.582	0.924	0.534	0.571	0.651	0.599	0.607	0.609	0.702	0.6	0.632	0.738	0.553	0.494	0.303	0.879	0.777	0.868	0.546	0.531	0.505	0.629	0.656	0.399	0.605	0.422	0.632	0.664	0.761	0.715	0.439	0.68	0.82	0.817	0.612	0.763	0.813	0.98	0.714	0.548	0.943	0.556	0.963	0.537	0.506	0.834	0.407
33.25	0.384	0.865	0.582	0.922	0.535	0.572	0.651	0.601	0.609	0.61	0.703	0.602	0.633	0.737	0.555	0.495	0.303	0.879	0.776	0.868	0.547	0.531	0.504	0.63	0.656	0.399	0.605	0.42	0.632	0.666	0.762	0.713	0.44	0.68	0.821	0.82	0.613	0.767	0.816	0.979	0.716	0.549	0.943	0.557	0.964	0.539	0.509	0.833	0.406
33.5	0.384	0.866	0.583	0.922	0.536	0.572	0.651	0.602	0.611	0.61	0.706	0.603	0.634	0.736	0.558	0.496	0.303	0.879	0.776	0.866	0.549	0.531	0.503	0.632	0.657	0.399	0.605	0.42	0.635	0.668	0.762	0.713	0.439	0.679	0.822	0.821	0.614	0.77	0.818	0.98	0.719	0.55	0.943	0.559	0.964	0.539	0.509	0.831	0.406
33.75	0.383	0.865	0.584	0.92	0.537	0.573	0.652	0.603	0.613	0.61	0.708	0.604	0.635	0.737	0.561	0.496	0.303	0.878	0.773	0.865	0.551	0.531	0.503	0.633	0.658	0.399	0.606	0.42	0.636	0.671	0.763	0.712	0.439	0.678	0.825	0.824	0.616	0.773	0.819	0.981	0.721	0.551	0.942	0.56	0.965	0.541	0.51	0.831	0.405
34	0.383	0.865	0.586	0.919	0.538	0.575	0.652	0.605	0.616	0.611	0.71	0.607	0.637	0.736	0.563	0.498	0.304	0.878	0.774	0.866	0.554	0.531	0.504	0.633	0.66	0.399	0.606	0.419	0.638	0.673	0.764	0.711	0.44	0.678	0.828	0.827	0.619	0.777	0.821	0.981	0.722	0.552	0.943	0.561	0.965	0.542	0.511	0.831	0.405
34.25	0.381	0.863	0.587	0.919	0.541	0.575	0.652	0.606	0.618	0.613	0.712	0.607	0.637	0.736	0.564	0.499	0.303	0.877	0.773	0.865	0.555	0.53	0.502	0.635	0.66	0.399	0.607	0.419	0.639	0.676	0.763	0.71	0.439	0.678	0.828	0.828	0.62	0.78	0.822	0.981	0.725	0.554	0.942	0.562	0.965	0.544	0.51	0.83	0.404
34.5	0.382	0.863	0.587	0.917	0.542	0.577	0.653	0.607	0.62	0.613	0.715	0.608	0.638	0.737	0.566	0.501	0.304	0.877	0.772	0.864	0.557	0.531	0.502	0.637	0.661	0.399	0.608	0.419	0.639	0.679	0.764	0.71	0.44	0.678	0.831	0.831	0.622	0.783	0.823	0.98	0.726	0.555	0.942	0.563	0.965	0.546	0.513	0.83	0.404
34.75	0.381	0.863	0.589	0.916	0.543	0.578	0.653	0.607	0.622	0.614	0.716	0.609	0.639	0.736	0.569	0.501	0.303	0.876	0.771	0.865	0.558	0.53	0.502	0.638	0.663	0.399	0.607	0.419	0.64	0.681	0.765	0.71	0.439	0.677	0.831	0.832	0.622	0.787	0.824	0.98	0.728	0.556	0.943	0.564	0.965	0.548	0.513	0.828	0.404
35	0.381	0.861	0.591	0.915	0.545	0.579	0.655	0.609	0.624	0.615	0.717	0.611	0.641	0.736	0.571	0.504	0.303	0.877	0.77	0.865	0.56	0.53	0.501	0.639	0.663	0.4	0.607	0.417	0.642	0.682	0.766	0.709	0.439	0.677	0.834	0.836	0.624	0.79	0.825	0.98	0.731	0.558	0.944	0.566	0.966	0.548	0.515	0.828	0.403
35.25	0.381	0.86	0.591	0.914	0.546	0.579	0.655	0.609	0.625	0.615	0.719	0.612	0.641	0.735	0.572	0.503	0.303	0.876	0.769	0.865	0.561	0.529	0.501	0.64	0.664	0.4	0.608	0.417	0.642	0.684	0.766	0.707	0.44	0.675	0.835	0.835	0.626	0.792	0.825	0.978	0.732	0.558	0.943	0.567	0.966	0.549	0.517	0.827	0.403
35.5	0.379	0.86	0.592	0.912	0.548	0.58	0.655	0.61	0.625	0.615	0.721	0.612	0.641	0.736	0.573	0.505	0.303	0.875	0.768	0.864	0.563	0.53	0.501	0.641	0.665	0.4	0.609	0.417	0.643	0.687	0.766	0.706	0.44	0.675	0.835	0.837	0.626	0.795	0.826	0.978	0.734	0.559	0.943	0.569	0.965	0.551	0.518	0.826	0.403
35.75	0.379	0.86	0.593	0.911	0.549	0.582	0.654	0.612	0.628	0.616	0.722	0.614	0.642	0.735	0.576	0.506	0.304	0.875	0.767	0.864	0.564	0.53	0.5	0.642	0.665	0.4	0.609	0.416	0.644	0.688	0.767	0.707	0.438	0.673	0.837	0.84	0.629	0.798	0.827	0.979	0.736	0.56	0.943	0.57	0.966	0.552	0.517	0.825	0.401
36	0.379	0.86	0.595	0.91	0.55	0.582	0.654	0.612	0.629	0.617	0.723	0.615	0.643	0.734	0.578	0.507	0.304	0.874	0.766	0.864	0.566	0.53	0.5	0.644	0.665	0.401	0.609	0.417	0.646	0.69	0.767	0.706	0.438	0.673	0.837	0.841	0.63	0.8	0.827	0.979	0.737	0.562	0.944	0.571	0.966	0.553	0.519	0.824	0.402
[truncated: 338 more columns]

## Sheet: Figure1A_complete_PM_curves750
JE2:
PM6:
Time	A1	A2	A3	A4	A5	A6	A7	A8	A9	A10	A11	A12	B1	B2	B3	B4	B5	B6	B7	B8	B9	B10	B11	B12	C1	C2	C3	C4	C5	C6	C7	C8	C9	C10	C11	C12	D1	D2	D3	D4	D5	D6	D7	D8	D9	D10	D11	D12	E1
0	0.094	0.09	0.09	0.09	0.09	0.09	0.088	0.089	0.089	0.09	0.091	0.092	0.09	0.092	0.094	0.09	0.091	0.09	0.091	0.095	0.096	0.094	0.095	0.093	0.09	0.09	0.09	0.094	0.09	0.09	0.092	0.094	0.092	0.092	0.092	0.092	0.1	0.096	0.094	0.094	0.091	0.09	0.089	0.092	0.093	0.096	0.096	0.097	0.125
0.25	0.095	0.091	0.09	0.091	0.092	0.09	0.088	0.09	0.09	0.09	0.092	0.093	0.091	0.093	0.094	0.091	0.092	0.09	0.091	0.095	0.096	0.095	0.095	0.093	0.09	0.09	0.09	0.094	0.091	0.09	0.092	0.094	0.092	0.092	0.092	0.092	0.101	0.096	0.095	0.095	0.091	0.09	0.089	0.092	0.094	0.097	0.096	0.098	0.096
0.5	0.095	0.091	0.091	0.092	0.093	0.091	0.089	0.09	0.09	0.091	0.092	0.093	0.091	0.094	0.095	0.091	0.093	0.09	0.092	0.095	0.097	0.095	0.096	0.093	0.091	0.091	0.091	0.094	0.091	0.09	0.093	0.094	0.093	0.093	0.093	0.093	0.101	0.096	0.095	0.095	0.091	0.091	0.09	0.093	0.094	0.097	0.097	0.098	0.097
0.75	0.096	0.092	0.091	0.093	0.094	0.091	0.09	0.091	0.091	0.091	0.093	0.094	0.092	0.094	0.095	0.092	0.093	0.091	0.092	0.096	0.097	0.095	0.096	0.094	0.092	0.092	0.091	0.095	0.092	0.091	0.094	0.094	0.093	0.094	0.094	0.093	0.102	0.097	0.096	0.096	0.092	0.092	0.09	0.094	0.095	0.098	0.097	0.099	0.097
1	0.097	0.093	0.092	0.094	0.094	0.093	0.091	0.091	0.091	0.092	0.094	0.095	0.092	0.096	0.096	0.092	0.094	0.092	0.094	0.097	0.098	0.096	0.097	0.094	0.093	0.093	0.092	0.096	0.093	0.092	0.095	0.095	0.095	0.094	0.095	0.095	0.102	0.098	0.097	0.097	0.093	0.093	0.092	0.094	0.096	0.099	0.099	0.1	0.099
1.25	0.099	0.095	0.093	0.095	0.096	0.095	0.092	0.092	0.092	0.093	0.094	0.096	0.094	0.098	0.097	0.093	0.096	0.093	0.095	0.098	0.1	0.097	0.098	0.096	0.094	0.095	0.093	0.097	0.094	0.094	0.097	0.096	0.096	0.096	0.097	0.096	0.103	0.1	0.099	0.1	0.094	0.096	0.093	0.096	0.098	0.1	0.1	0.102	0.1
1.5	0.101	0.097	0.095	0.097	0.097	0.097	0.095	0.094	0.094	0.095	0.096	0.098	0.095	0.1	0.099	0.094	0.097	0.095	0.097	0.1	0.102	0.099	0.1	0.097	0.096	0.097	0.095	0.1	0.095	0.096	0.099	0.098	0.098	0.097	0.099	0.1	0.104	0.102	0.101	0.101	0.096	0.098	0.095	0.098	0.1	0.103	0.102	0.104	0.102
1.75	0.103	0.101	0.097	0.098	0.098	0.099	0.099	0.096	0.097	0.098	0.097	0.1	0.097	0.103	0.102	0.096	0.099	0.097	0.099	0.102	0.105	0.1	0.101	0.099	0.097	0.099	0.097	0.1	0.096	0.097	0.101	0.1	0.101	0.098	0.101	0.101	0.106	0.104	0.104	0.104	0.097	0.101	0.098	0.1	0.102	0.104	0.104	0.106	0.104
2	0.107	0.103	0.099	0.1	0.099	0.102	0.102	0.099	0.099	0.1	0.099	0.102	0.099	0.107	0.105	0.097	0.102	0.099	0.101	0.105	0.108	0.103	0.104	0.101	0.099	0.102	0.098	0.104	0.098	0.101	0.105	0.102	0.104	0.1	0.104	0.106	0.108	0.106	0.107	0.109	0.099	0.104	0.101	0.103	0.107	0.107	0.107	0.109	0.107
2.25	0.11	0.106	0.101	0.102	0.101	0.105	0.106	0.101	0.101	0.102	0.101	0.105	0.1	0.111	0.108	0.098	0.105	0.101	0.104	0.108	0.11	0.105	0.106	0.103	0.101	0.106	0.1	0.106	0.1	0.103	0.108	0.104	0.107	0.101	0.106	0.112	0.111	0.109	0.109	0.111	0.1	0.108	0.104	0.106	0.11	0.11	0.11	0.112	0.11
2.5	0.113	0.109	0.103	0.104	0.103	0.108	0.112	0.104	0.103	0.105	0.102	0.108	0.102	0.116	0.111	0.1	0.107	0.103	0.107	0.11	0.112	0.107	0.108	0.106	0.103	0.109	0.102	0.11	0.101	0.106	0.111	0.106	0.11	0.103	0.108	0.117	0.115	0.112	0.112	0.114	0.102	0.111	0.107	0.11	0.114	0.111	0.114	0.115	0.112
2.75	0.116	0.112	0.106	0.108	0.106	0.111	0.119	0.107	0.106	0.107	0.105	0.111	0.103	0.121	0.115	0.101	0.11	0.106	0.11	0.113	0.115	0.11	0.111	0.108	0.106	0.112	0.104	0.113	0.103	0.109	0.114	0.109	0.113	0.105	0.111	0.121	0.118	0.115	0.114	0.119	0.103	0.116	0.11	0.113	0.118	0.114	0.117	0.118	0.115
3	0.118	0.114	0.109	0.11	0.108	0.114	0.127	0.11	0.108	0.11	0.107	0.113	0.105	0.127	0.118	0.103	0.113	0.108	0.112	0.115	0.117	0.112	0.112	0.11	0.108	0.114	0.105	0.116	0.106	0.11	0.117	0.111	0.116	0.107	0.113	0.123	0.12	0.117	0.115	0.124	0.105	0.122	0.112	0.115	0.123	0.116	0.12	0.121	0.117
3.25	0.121	0.116	0.111	0.112	0.11	0.116	0.135	0.112	0.11	0.112	0.11	0.115	0.107	0.133	0.121	0.105	0.115	0.11	0.114	0.117	0.119	0.114	0.113	0.112	0.11	0.116	0.107	0.119	0.108	0.113	0.118	0.113	0.118	0.108	0.115	0.125	0.122	0.119	0.117	0.129	0.107	0.129	0.114	0.117	0.13	0.117	0.123	0.123	0.119
3.5	0.123	0.118	0.113	0.114	0.111	0.118	0.142	0.115	0.112	0.114	0.112	0.117	0.108	0.139	0.124	0.106	0.116	0.112	0.116	0.119	0.121	0.115	0.116	0.114	0.111	0.117	0.109	0.121	0.11	0.114	0.12	0.115	0.12	0.11	0.116	0.127	0.124	0.121	0.117	0.134	0.109	0.137	0.116	0.119	0.137	0.118	0.125	0.125	0.12
3.75	0.125	0.121	0.115	0.116	0.113	0.12	0.148	0.117	0.114	0.116	0.114	0.119	0.11	0.145	0.126	0.108	0.117	0.113	0.117	0.12	0.122	0.116	0.116	0.115	0.113	0.119	0.11	0.124	0.112	0.115	0.122	0.117	0.122	0.111	0.117	0.128	0.125	0.123	0.119	0.14	0.111	0.147	0.118	0.122	0.145	0.119	0.127	0.127	0.122
4	0.127	0.122	0.117	0.117	0.114	0.122	0.152	0.118	0.115	0.118	0.116	0.121	0.111	0.151	0.128	0.11	0.119	0.115	0.119	0.122	0.123	0.117	0.117	0.117	0.114	0.121	0.111	0.126	0.113	0.117	0.123	0.118	0.124	0.112	0.119	0.13	0.126	0.124	0.12	0.144	0.112	0.154	0.12	0.123	0.153	0.12	0.129	0.129	0.123
4.25	0.129	0.124	0.119	0.118	0.116	0.125	0.154	0.12	0.117	0.12	0.118	0.123	0.112	0.155	0.131	0.112	0.12	0.116	0.12	0.123	0.125	0.119	0.119	0.118	0.115	0.123	0.112	0.128	0.115	0.118	0.125	0.119	0.126	0.114	0.12	0.132	0.127	0.126	0.121	0.148	0.114	0.162	0.122	0.126	0.161	0.121	0.131	0.131	0.125
4.5	0.13	0.126	0.121	0.12	0.117	0.127	0.156	0.121	0.119	0.121	0.12	0.124	0.114	0.159	0.134	0.114	0.121	0.118	0.121	0.124	0.127	0.12	0.12	0.119	0.116	0.124	0.113	0.13	0.117	0.119	0.127	0.12	0.128	0.115	0.121	0.133	0.128	0.127	0.123	0.15	0.115	0.167	0.123	0.127	0.167	0.123	0.133	0.133	0.126
4.75	0.132	0.128	0.122	0.122	0.118	0.129	0.157	0.123	0.121	0.123	0.122	0.126	0.115	0.161	0.136	0.115	0.123	0.119	0.123	0.126	0.128	0.122	0.123	0.12	0.117	0.125	0.114	0.132	0.12	0.122	0.129	0.121	0.129	0.116	0.122	0.134	0.129	0.129	0.126	0.152	0.116	0.171	0.125	0.129	0.172	0.13	0.135	0.135	0.127
5	0.134	0.13	0.124	0.123	0.12	0.131	0.159	0.125	0.122	0.124	0.124	0.128	0.116	0.162	0.139	0.117	0.125	0.121	0.124	0.127	0.13	0.123	0.123	0.121	0.118	0.127	0.115	0.134	0.122	0.123	0.13	0.122	0.131	0.117	0.123	0.135	0.13	0.131	0.127	0.155	0.118	0.172	0.126	0.131	0.175	0.13	0.137	0.137	0.129
5.25	0.136	0.132	0.126	0.125	0.12	0.133	0.161	0.126	0.124	0.126	0.126	0.13	0.117	0.163	0.141	0.119	0.127	0.122	0.126	0.128	0.131	0.124	0.124	0.122	0.119	0.129	0.116	0.137	0.124	0.125	0.132	0.123	0.133	0.119	0.125	0.137	0.132	0.132	0.128	0.156	0.12	0.174	0.128	0.133	0.177	0.131	0.139	0.139	0.13
5.5	0.138	0.135	0.128	0.126	0.122	0.136	0.163	0.128	0.125	0.128	0.128	0.131	0.119	0.164	0.143	0.121	0.128	0.124	0.128	0.13	0.133	0.125	0.126	0.123	0.12	0.131	0.117	0.139	0.126	0.128	0.134	0.123	0.134	0.12	0.125	0.138	0.133	0.134	0.13	0.156	0.122	0.175	0.13	0.135	0.18	0.131	0.141	0.142	0.132
5.75	0.14	0.137	0.13	0.128	0.123	0.139	0.164	0.129	0.127	0.13	0.13	0.133	0.12	0.165	0.145	0.123	0.13	0.125	0.129	0.131	0.135	0.127	0.127	0.125	0.121	0.133	0.118	0.141	0.128	0.131	0.136	0.123	0.136	0.121	0.126	0.14	0.135	0.136	0.132	0.157	0.124	0.177	0.133	0.137	0.182	0.132	0.144	0.144	0.133
6	0.141	0.14	0.132	0.129	0.124	0.141	0.166	0.13	0.128	0.131	0.131	0.135	0.121	0.165	0.147	0.125	0.132	0.126	0.13	0.132	0.137	0.128	0.129	0.125	0.122	0.135	0.119	0.144	0.13	0.136	0.137	0.123	0.137	0.122	0.127	0.141	0.136	0.137	0.133	0.158	0.125	0.179	0.136	0.14	0.184	0.132	0.147	0.148	0.135
6.25	0.141	0.142	0.133	0.131	0.125	0.144	0.167	0.132	0.13	0.133	0.132	0.136	0.122	0.165	0.148	0.126	0.134	0.128	0.132	0.134	0.139	0.13	0.131	0.126	0.123	0.137	0.12	0.146	0.132	0.138	0.139	0.124	0.138	0.123	0.128	0.142	0.138	0.139	0.135	0.158	0.126	0.18	0.14	0.142	0.185	0.132	0.15	0.151	0.136
6.5	0.142	0.145	0.135	0.132	0.126	0.146	0.169	0.133	0.131	0.135	0.133	0.137	0.124	0.165	0.15	0.128	0.136	0.129	0.133	0.135	0.142	0.131	0.132	0.127	0.124	0.139	0.121	0.149	0.135	0.14	0.141	0.124	0.14	0.124	0.129	0.144	0.139	0.14	0.137	0.159	0.127	0.181	0.142	0.145	0.186	0.133	0.152	0.154	0.138
6.75	0.142	0.148	0.136	0.134	0.127	0.148	0.169	0.135	0.133	0.137	0.135	0.138	0.125	0.163	0.151	0.13	0.138	0.131	0.135	0.137	0.144	0.132	0.133	0.128	0.124	0.141	0.122	0.152	0.137	0.141	0.143	0.124	0.141	0.125	0.13	0.145	0.14	0.142	0.138	0.16	0.128	0.182	0.145	0.147	0.188	0.135	0.155	0.157	0.14
7	0.142	0.15	0.137	0.136	0.128	0.151	0.17	0.136	0.135	0.14	0.136	0.139	0.126	0.162	0.153	0.132	0.14	0.132	0.136	0.138	0.147	0.133	0.134	0.129	0.125	0.142	0.123	0.155	0.139	0.143	0.144	0.124	0.142	0.126	0.131	0.146	0.142	0.144	0.14	0.161	0.129	0.182	0.147	0.149	0.189	0.136	0.158	0.16	0.142
7.25	0.142	0.153	0.138	0.138	0.129	0.153	0.171	0.138	0.136	0.142	0.138	0.14	0.128	0.161	0.154	0.134	0.141	0.134	0.138	0.14	0.15	0.134	0.135	0.13	0.125	0.144	0.125	0.158	0.142	0.145	0.146	0.125	0.144	0.127	0.132	0.147	0.144	0.146	0.142	0.162	0.13	0.183	0.15	0.151	0.19	0.139	0.161	0.162	0.144
7.5	0.142	0.154	0.139	0.139	0.13	0.155	0.171	0.14	0.138	0.144	0.139	0.142	0.129	0.161	0.156	0.136	0.143	0.136	0.14	0.141	0.153	0.134	0.136	0.131	0.126	0.146	0.126	0.161	0.145	0.147	0.148	0.125	0.145	0.128	0.133	0.148	0.145	0.148	0.144	0.163	0.131	0.183	0.152	0.152	0.19	0.141	0.164	0.163	0.146
7.75	0.142	0.156	0.14	0.141	0.131	0.158	0.172	0.141	0.139	0.146	0.141	0.143	0.131	0.16	0.157	0.138	0.145	0.138	0.142	0.143	0.155	0.135	0.138	0.133	0.126	0.147	0.128	0.163	0.147	0.148	0.15	0.126	0.146	0.129	0.134	0.149	0.147	0.15	0.145	0.164	0.132	0.184	0.154	0.153	0.191	0.144	0.166	0.165	0.148
8	0.142	0.159	0.141	0.143	0.132	0.16	0.172	0.142	0.14	0.148	0.142	0.144	0.132	0.159	0.157	0.14	0.147	0.141	0.145	0.145	0.158	0.135	0.139	0.134	0.127	0.148	0.13	0.164	0.149	0.15	0.152	0.127	0.147	0.13	0.135	0.15	0.149	0.152	0.147	0.165	0.133	0.184	0.156	0.153	0.191	0.146	0.169	0.167	0.15
8.25	0.142	0.16	0.142	0.145	0.133	0.162	0.172	0.143	0.142	0.15	0.144	0.145	0.134	0.159	0.158	0.141	0.149	0.143	0.147	0.147	0.16	0.136	0.141	0.136	0.127	0.15	0.132	0.166	0.151	0.153	0.153	0.127	0.149	0.131	0.136	0.151	0.151	0.154	0.15	0.166	0.134	0.184	0.158	0.154	0.191	0.149	0.171	0.169	0.152
8.5	0.142	0.162	0.144	0.146	0.134	0.163	0.173	0.144	0.143	0.152	0.145	0.146	0.136	0.159	0.158	0.143	0.15	0.145	0.15	0.149	0.163	0.137	0.143	0.137	0.128	0.152	0.133	0.167	0.153	0.156	0.155	0.128	0.149	0.132	0.137	0.151	0.153	0.155	0.152	0.167	0.135	0.185	0.159	0.154	0.191	0.152	0.173	0.17	0.154
8.75	0.142	0.163	0.144	0.148	0.135	0.165	0.173	0.145	0.145	0.154	0.146	0.146	0.138	0.158	0.159	0.144	0.152	0.147	0.153	0.151	0.165	0.138	0.146	0.139	0.128	0.153	0.135	0.169	0.155	0.158	0.157	0.129	0.151	0.133	0.138	0.153	0.155	0.157	0.153	0.168	0.136	0.185	0.161	0.155	0.191	0.154	0.175	0.172	0.155
9	0.142	0.165	0.145	0.149	0.136	0.167	0.173	0.146	0.146	0.155	0.147	0.147	0.14	0.158	0.159	0.145	0.154	0.148	0.155	0.153	0.167	0.139	0.148	0.141	0.129	0.155	0.137	0.17	0.156	0.16	0.157	0.13	0.152	0.134	0.139	0.153	0.157	0.159	0.155	0.169	0.136	0.185	0.161	0.155	0.192	0.156	0.177	0.173	0.157
9.25	0.142	0.166	0.146	0.15	0.138	0.168	0.173	0.146	0.148	0.157	0.148	0.147	0.142	0.158	0.16	0.146	0.156	0.15	0.157	0.155	0.17	0.14	0.15	0.142	0.129	0.156	0.139	0.171	0.157	0.161	0.159	0.131	0.153	0.135	0.14	0.153	0.158	0.161	0.157	0.17	0.137	0.185	0.162	0.155	0.192	0.157	0.179	0.174	0.158
9.5	0.143	0.167	0.147	0.152	0.138	0.17	0.173	0.147	0.149	0.158	0.149	0.148	0.144	0.158	0.16	0.147	0.157	0.152	0.159	0.157	0.172	0.141	0.153	0.144	0.13	0.158	0.14	0.171	0.158	0.163	0.16	0.132	0.154	0.136	0.141	0.154	0.16	0.163	0.158	0.17	0.138	0.186	0.163	0.156	0.192	0.159	0.181	0.176	0.16
9.75	0.143	0.168	0.147	0.154	0.139	0.17	0.173	0.148	0.151	0.159	0.149	0.148	0.146	0.157	0.161	0.148	0.159	0.154	0.161	0.159	0.174	0.143	0.155	0.146	0.131	0.159	0.141	0.172	0.159	0.165	0.162	0.133	0.155	0.137	0.143	0.155	0.161	0.164	0.16	0.171	0.139	0.185	0.164	0.156	0.193	0.161	0.183	0.177	0.161
10	0.143	0.169	0.148	0.155	0.14	0.172	0.173	0.148	0.152	0.161	0.15	0.149	0.148	0.157	0.161	0.148	0.161	0.156	0.163	0.161	0.177	0.144	0.157	0.148	0.132	0.161	0.142	0.173	0.16	0.167	0.163	0.134	0.156	0.138	0.144	0.156	0.163	0.166	0.161	0.172	0.14	0.186	0.165	0.157	0.194	0.162	0.185	0.178	0.163
10.25	0.143	0.17	0.148	0.157	0.141	0.173	0.173	0.149	0.153	0.162	0.151	0.149	0.149	0.157	0.161	0.148	0.162	0.158	0.165	0.162	0.179	0.146	0.158	0.149	0.133	0.163	0.143	0.174	0.161	0.168	0.164	0.135	0.155	0.139	0.145	0.157	0.164	0.167	0.162	0.173	0.141	0.186	0.166	0.157	0.194	0.164	0.186	0.18	0.164
10.5	0.143	0.171	0.149	0.158	0.142	0.174	0.172	0.15	0.154	0.163	0.152	0.149	0.15	0.156	0.162	0.149	0.164	0.16	0.165	0.164	0.181	0.147	0.16	0.151	0.134	0.165	0.144	0.175	0.161	0.169	0.166	0.136	0.156	0.139	0.147	0.158	0.165	0.169	0.163	0.174	0.142	0.186	0.166	0.158	0.195	0.165	0.187	0.181	0.165
10.75	0.143	0.171	0.149	0.159	0.143	0.175	0.172	0.15	0.155	0.164	0.152	0.149	0.151	0.156	0.162	0.149	0.165	0.161	0.167	0.166	0.183	0.148	0.161	0.152	0.135	0.166	0.145	0.177	0.162	0.171	0.166	0.137	0.157	0.14	0.149	0.159	0.166	0.17	0.164	0.174	0.143	0.186	0.167	0.158	0.195	0.167	0.189	0.182	0.166
11	0.143	0.173	0.149	0.161	0.144	0.176	0.172	0.151	0.156	0.165	0.153	0.149	0.152	0.155	0.162	0.149	0.166	0.163	0.168	0.167	0.185	0.149	0.162	0.154	0.136	0.168	0.146	0.178	0.163	0.172	0.167	0.138	0.158	0.141	0.15	0.16	0.167	0.171	0.164	0.175	0.144	0.186	0.167	0.158	0.195	0.168	0.19	0.183	0.168
11.25	0.143	0.173	0.15	0.162	0.145	0.177	0.172	0.151	0.157	0.166	0.153	0.149	0.153	0.155	0.162	0.15	0.168	0.164	0.169	0.169	0.187	0.15	0.164	0.155	0.137	0.169	0.148	0.18	0.163	0.173	0.168	0.139	0.159	0.141	0.152	0.161	0.168	0.172	0.165	0.176	0.145	0.185	0.168	0.158	0.195	0.17	0.191	0.184	0.169
11.5	0.143	0.174	0.15	0.163	0.145	0.178	0.172	0.151	0.158	0.166	0.154	0.149	0.154	0.154	0.162	0.15	0.169	0.166	0.169	0.17	0.188	0.151	0.166	0.157	0.138	0.171	0.149	0.181	0.164	0.174	0.169	0.14	0.159	0.142	0.153	0.162	0.169	0.173	0.165	0.176	0.146	0.185	0.168	0.158	0.195	0.171	0.192	0.184	0.17
11.75	0.143	0.175	0.15	0.164	0.146	0.179	0.172	0.152	0.159	0.167	0.154	0.15	0.154	0.154	0.163	0.151	0.17	0.167	0.171	0.172	0.19	0.152	0.167	0.158	0.139	0.172	0.15	0.182	0.164	0.175	0.17	0.141	0.16	0.143	0.155	0.163	0.169	0.174	0.166	0.177	0.146	0.184	0.169	0.159	0.195	0.173	0.193	0.185	0.171
12	0.143	0.176	0.15	0.165	0.147	0.18	0.171	0.152	0.16	0.168	0.154	0.15	0.155	0.153	0.163	0.151	0.171	0.169	0.172	0.173	0.192	0.153	0.169	0.16	0.14	0.173	0.152	0.184	0.165	0.176	0.171	0.142	0.16	0.144	0.156	0.164	0.17	0.174	0.166	0.177	0.147	0.184	0.169	0.159	0.195	0.174	0.194	0.186	0.172
12.25	0.143	0.177	0.15	0.167	0.148	0.181	0.171	0.153	0.16	0.169	0.155	0.149	0.155	0.153	0.163	0.151	0.172	0.17	0.172	0.174	0.194	0.154	0.171	0.161	0.141	0.173	0.153	0.186	0.166	0.177	0.171	0.143	0.161	0.144	0.158	0.165	0.17	0.175	0.167	0.177	0.148	0.184	0.169	0.159	0.195	0.175	0.194	0.187	0.174
12.5	0.143	0.178	0.151	0.168	0.148	0.182	0.171	0.153	0.161	0.169	0.155	0.149	0.156	0.153	0.164	0.151	0.173	0.171	0.174	0.175	0.196	0.155	0.171	0.163	0.141	0.174	0.154	0.186	0.166	0.178	0.172	0.144	0.161	0.145	0.159	0.165	0.171	0.176	0.168	0.18	0.148	0.184	0.17	0.159	0.195	0.177	0.195	0.187	0.175
12.75	0.143	0.179	0.151	0.169	0.149	0.183	0.171	0.153	0.162	0.17	0.155	0.149	0.156	0.152	0.164	0.152	0.174	0.173	0.175	0.177	0.198	0.156	0.173	0.164	0.142	0.175	0.155	0.188	0.167	0.18	0.173	0.145	0.162	0.145	0.16	0.165	0.171	0.176	0.168	0.178	0.149	0.184	0.17	0.159	0.195	0.178	0.196	0.188	0.176
13	0.142	0.18	0.151	0.17	0.149	0.184	0.17	0.153	0.162	0.17	0.156	0.149	0.157	0.152	0.164	0.152	0.175	0.174	0.176	0.178	0.2	0.157	0.174	0.165	0.143	0.176	0.156	0.189	0.167	0.181	0.173	0.146	0.162	0.146	0.161	0.166	0.172	0.177	0.169	0.178	0.15	0.184	0.171	0.159	0.195	0.18	0.197	0.189	0.177
13.25	0.142	0.181	0.151	0.171	0.15	0.184	0.17	0.153	0.163	0.171	0.156	0.149	0.157	0.152	0.164	0.152	0.177	0.175	0.177	0.179	0.202	0.158	0.175	0.166	0.143	0.176	0.158	0.189	0.168	0.182	0.174	0.146	0.162	0.146	0.162	0.166	0.173	0.177	0.17	0.178	0.15	0.184	0.171	0.16	0.195	0.181	0.198	0.189	0.178
13.5	0.142	0.181	0.151	0.172	0.15	0.185	0.169	0.154	0.163	0.171	0.156	0.149	0.157	0.152	0.164	0.152	0.178	0.177	0.178	0.18	0.204	0.16	0.175	0.168	0.144	0.177	0.159	0.19	0.168	0.184	0.174	0.147	0.163	0.146	0.163	0.166	0.173	0.178	0.171	0.178	0.15	0.183	0.172	0.161	0.195	0.182	0.199	0.19	0.179
13.75	0.142	0.182	0.151	0.173	0.15	0.186	0.169	0.154	0.164	0.172	0.156	0.149	0.158	0.151	0.165	0.152	0.179	0.178	0.179	0.181	0.206	0.161	0.176	0.169	0.145	0.178	0.16	0.192	0.169	0.185	0.175	0.148	0.163	0.147	0.164	0.166	0.174	0.178	0.172	0.178	0.151	0.183	0.172	0.161	0.195	0.184	0.2	0.19	0.18
14	0.142	0.183	0.151	0.174	0.151	0.187	0.169	0.154	0.164	0.172	0.157	0.149	0.158	0.151	0.165	0.153	0.18	0.179	0.18	0.182	0.208	0.162	0.177	0.17	0.146	0.178	0.162	0.193	0.169	0.186	0.175	0.149	0.163	0.147	0.165	0.167	0.174	0.178	0.172	0.179	0.151	0.183	0.172	0.162	0.195	0.186	0.2	0.191	0.181
14.25	0.141	0.183	0.151	0.175	0.151	0.188	0.168	0.154	0.165	0.172	0.157	0.149	0.158	0.151	0.165	0.153	0.181	0.181	0.181	0.183	0.209	0.163	0.178	0.171	0.146	0.178	0.163	0.194	0.17	0.187	0.176	0.15	0.163	0.147	0.166	0.166	0.175	0.179	0.173	0.178	0.151	0.183	0.172	0.162	0.195	0.187	0.201	0.191	0.181
14.5	0.141	0.184	0.151	0.176	0.151	0.189	0.168	0.154	0.165	0.173	0.157	0.149	0.159	0.15	0.165	0.153	0.182	0.182	0.182	0.185	0.21	0.164	0.18	0.173	0.147	0.179	0.165	0.195	0.171	0.188	0.177	0.15	0.163	0.147	0.166	0.167	0.175	0.179	0.174	0.178	0.152	0.182	0.172	0.162	0.195	0.188	0.201	0.192	0.182
14.75	0.141	0.185	0.151	0.176	0.152	0.189	0.168	0.154	0.165	0.173	0.157	0.149	0.159	0.15	0.165	0.153	0.183	0.183	0.183	0.186	0.211	0.164	0.181	0.174	0.148	0.179	0.166	0.197	0.171	0.188	0.177	0.151	0.163	0.147	0.167	0.167	0.176	0.18	0.174	0.178	0.152	0.182	0.172	0.162	0.195	0.19	0.201	0.192	0.183
15	0.141	0.185	0.151	0.177	0.153	0.19	0.168	0.155	0.165	0.174	0.157	0.149	0.16	0.149	0.165	0.153	0.184	0.184	0.184	0.187	0.213	0.166	0.184	0.175	0.148	0.18	0.168	0.199	0.172	0.189	0.178	0.151	0.164	0.148	0.168	0.168	0.176	0.18	0.174	0.178	0.153	0.181	0.173	0.162	0.196	0.191	0.202	0.193	0.184
15.25	0.14	0.186	0.151	0.177	0.153	0.191	0.167	0.155	0.166	0.174	0.157	0.149	0.16	0.149	0.166	0.153	0.184	0.185	0.185	0.188	0.214	0.166	0.185	0.176	0.149	0.18	0.169	0.2	0.172	0.19	0.178	0.151	0.164	0.148	0.169	0.168	0.177	0.18	0.174	0.178	0.154	0.181	0.173	0.162	0.195	0.192	0.202	0.193	0.184
15.5	0.14	0.186	0.15	0.178	0.153	0.191	0.167	0.155	0.166	0.174	0.157	0.149	0.161	0.148	0.166	0.153	0.184	0.186	0.186	0.189	0.215	0.167	0.186	0.177	0.149	0.18	0.17	0.202	0.172	0.191	0.179	0.152	0.164	0.147	0.169	0.168	0.177	0.18	0.174	0.178	0.154	0.18	0.173	0.162	0.195	0.193	0.203	0.193	0.184
15.75	0.14	0.187	0.151	0.179	0.154	0.192	0.166	0.155	0.166	0.175	0.157	0.149	0.161	0.148	0.166	0.153	0.185	0.187	0.187	0.191	0.216	0.168	0.187	0.178	0.15	0.18	0.171	0.203	0.173	0.192	0.179	0.153	0.164	0.148	0.17	0.169	0.177	0.18	0.175	0.178	0.154	0.18	0.173	0.162	0.195	0.193	0.203	0.194	0.185
16	0.14	0.187	0.15	0.18	0.154	0.193	0.166	0.155	0.166	0.175	0.157	0.149	0.161	0.147	0.166	0.153	0.186	0.188	0.187	0.192	0.217	0.169	0.188	0.179	0.151	0.18	0.172	0.204	0.173	0.192	0.18	0.153	0.164	0.148	0.171	0.169	0.178	0.181	0.176	0.178	0.155	0.18	0.173	0.162	0.195	0.193	0.204	0.194	0.185
16.25	0.14	0.188	0.15	0.18	0.154	0.193	0.166	0.155	0.166	0.175	0.157	0.149	0.161	0.147	0.166	0.153	0.187	0.189	0.189	0.193	0.219	0.17	0.189	0.181	0.151	0.18	0.173	0.205	0.174	0.193	0.18	0.153	0.164	0.148	0.171	0.169	0.178	0.181	0.176	0.178	0.155	0.18	0.173	0.162	0.195	0.193	0.204	0.194	0.186
16.5	0.139	0.188	0.15	0.181	0.154	0.194	0.165	0.155	0.167	0.175	0.157	0.148	0.161	0.147	0.167	0.153	0.188	0.19	0.189	0.194	0.22	0.171	0.19	0.182	0.152	0.181	0.174	0.206	0.174	0.194	0.181	0.154	0.164	0.148	0.172	0.17	0.179	0.181	0.177	0.178	0.156	0.179	0.173	0.163	0.195	0.194	0.204	0.195	0.186
16.75	0.139	0.188	0.15	0.182	0.154	0.195	0.165	0.155	0.167	0.175	0.157	0.148	0.162	0.146	0.167	0.154	0.189	0.191	0.19	0.195	0.221	0.172	0.19	0.183	0.152	0.181	0.175	0.207	0.175	0.196	0.182	0.155	0.164	0.148	0.172	0.17	0.179	0.181	0.179	0.178	0.156	0.179	0.174	0.163	0.195	0.195	0.205	0.195	0.187
17	0.139	0.189	0.15	0.183	0.154	0.196	0.165	0.155	0.166	0.175	0.157	0.148	0.162	0.146	0.167	0.154	0.189	0.192	0.191	0.196	0.222	0.172	0.191	0.184	0.152	0.181	0.176	0.208	0.175	0.196	0.182	0.155	0.164	0.148	0.172	0.17	0.179	0.181	0.179	0.177	0.156	0.179	0.173	0.164	0.194	0.196	0.205	0.195	0.187
17.25	0.139	0.189	0.15	0.183	0.155	0.197	0.164	0.155	0.166	0.176	0.157	0.148	0.162	0.146	0.167	0.154	0.19	0.193	0.192	0.198	0.223	0.173	0.191	0.186	0.153	0.181	0.177	0.209	0.175	0.197	0.182	0.155	0.164	0.148	0.173	0.17	0.18	0.182	0.18	0.177	0.157	0.179	0.174	0.164	0.195	0.196	0.205	0.195	0.187
17.5	0.138	0.189	0.15	0.184	0.155	0.197	0.164	0.155	0.166	0.176	0.157	0.148	0.162	0.145	0.167	0.154	0.191	0.193	0.193	0.199	0.225	0.174	0.192	0.187	0.153	0.181	0.178	0.209	0.176	0.198	0.183	0.156	0.163	0.147	0.173	0.17	0.18	0.182	0.18	0.177	0.157	0.178	0.174	0.164	0.194	0.197	0.206	0.195	0.187
17.75	0.138	0.189	0.15	0.185	0.154	0.198	0.164	0.155	0.166	0.176	0.157	0.148	0.163	0.145	0.167	0.154	0.192	0.194	0.194	0.2	0.226	0.175	0.193	0.188	0.154	0.181	0.179	0.21	0.176	0.199	0.183	0.156	0.163	0.147	0.174	0.17	0.181	0.182	0.181	0.177	0.158	0.177	0.174	0.164	0.195	0.198	0.206	0.195	0.188
18	0.138	0.189	0.15	0.185	0.155	0.198	0.163	0.155	0.166	0.176	0.157	0.147	0.163	0.144	0.168	0.154	0.192	0.195	0.195	0.201	0.226	0.176	0.193	0.189	0.154	0.181	0.18	0.212	0.176	0.2	0.184	0.156	0.163	0.147	0.174	0.17	0.181	0.182	0.182	0.177	0.159	0.177	0.174	0.164	0.195	0.198	0.206	0.195	0.188
18.25	0.138	0.19	0.149	0.186	0.155	0.199	0.163	0.155	0.166	0.176	0.157	0.147	0.163	0.144	0.168	0.154	0.193	0.196	0.196	0.203	0.228	0.176	0.195	0.19	0.155	0.181	0.182	0.213	0.177	0.201	0.184	0.157	0.163	0.147	0.174	0.17	0.181	0.182	0.182	0.177	0.159	0.176	0.174	0.165	0.195	0.198	0.207	0.195	0.188
18.5	0.137	0.19	0.149	0.186	0.155	0.2	0.162	0.155	0.166	0.176	0.157	0.147	0.164	0.143	0.168	0.154	0.193	0.198	0.197	0.204	0.228	0.177	0.195	0.191	0.155	0.181	0.183	0.213	0.177	0.201	0.185	0.157	0.162	0.147	0.175	0.171	0.182	0.183	0.182	0.177	0.16	0.176	0.174	0.165	0.195	0.199	0.207	0.195	0.189
18.75	0.137	0.19	0.149	0.186	0.155	0.2	0.162	0.155	0.165	0.176	0.157	0.147	0.164	0.143	0.168	0.154	0.194	0.199	0.198	0.205	0.229	0.177	0.196	0.192	0.155	0.18	0.184	0.215	0.177	0.202	0.185	0.157	0.162	0.147	0.175	0.171	0.182	0.183	0.182	0.176	0.161	0.175	0.174	0.165	0.195	0.199	0.207	0.195	0.189
19	0.137	0.19	0.149	0.187	0.155	0.201	0.162	0.155	0.165	0.176	0.157	0.147	0.164	0.142	0.168	0.154	0.195	0.199	0.199	0.207	0.23	0.178	0.197	0.193	0.156	0.181	0.186	0.216	0.178	0.203	0.186	0.158	0.162	0.147	0.176	0.171	0.182	0.183	0.183	0.176	0.162	0.175	0.174	0.165	0.195	0.199	0.207	0.195	0.189
19.25	0.136	0.19	0.149	0.187	0.156	0.201	0.161	0.155	0.166	0.176	0.157	0.147	0.164	0.142	0.168	0.154	0.195	0.2	0.199	0.208	0.23	0.178	0.198	0.194	0.156	0.18	0.187	0.217	0.178	0.203	0.186	0.158	0.162	0.147	0.176	0.171	0.183	0.183	0.183	0.176	0.162	0.175	0.174	0.165	0.195	0.199	0.207	0.195	0.189
19.5	0.136	0.19	0.149	0.187	0.158	0.202	0.161	0.155	0.165	0.176	0.157	0.147	0.165	0.141	0.168	0.154	0.195	0.201	0.2	0.209	0.231	0.179	0.199	0.195	0.156	0.18	0.188	0.218	0.179	0.204	0.187	0.158	0.161	0.147	0.177	0.171	0.183	0.183	0.183	0.176	0.163	0.174	0.174	0.165	0.195	0.2	0.207	0.195	0.189
19.75	0.136	0.19	0.149	0.188	0.156	0.202	0.161	0.155	0.164	0.176	0.157	0.147	0.164	0.141	0.168	0.154	0.196	0.202	0.201	0.211	0.231	0.179	0.2	0.196	0.156	0.18	0.189	0.219	0.179	0.205	0.187	0.158	0.161	0.147	0.177	0.172	0.183	0.183	0.183	0.176	0.163	0.174	0.173	0.166	0.194	0.2	0.207	0.195	0.19
20	0.136	0.19	0.149	0.188	0.157	0.202	0.161	0.155	0.164	0.176	0.157	0.146	0.165	0.141	0.169	0.154	0.196	0.203	0.202	0.212	0.231	0.18	0.201	0.197	0.157	0.18	0.19	0.22	0.179	0.206	0.188	0.159	0.161	0.147	0.177	0.172	0.183	0.183	0.184	0.176	0.164	0.174	0.174	0.166	0.194	0.2	0.207	0.195	0.19
20.25	0.136	0.19	0.149	0.189	0.157	0.203	0.16	0.155	0.164	0.176	0.157	0.146	0.165	0.141	0.169	0.154	0.197	0.204	0.203	0.214	0.232	0.181	0.202	0.198	0.157	0.18	0.191	0.222	0.179	0.207	0.188	0.159	0.161	0.147	0.178	0.172	0.183	0.184	0.184	0.175	0.165	0.174	0.174	0.166	0.194	0.2	0.207	0.195	0.19
20.5	0.135	0.19	0.149	0.189	0.157	0.203	0.16	0.155	0.164	0.177	0.157	0.146	0.165	0.14	0.169	0.155	0.198	0.204	0.203	0.215	0.232	0.181	0.202	0.199	0.157	0.18	0.192	0.222	0.18	0.207	0.188	0.159	0.161	0.147	0.178	0.172	0.183	0.184	0.185	0.175	0.166	0.173	0.173	0.166	0.194	0.201	0.208	0.195	0.19
20.75	0.135	0.19	0.149	0.189	0.157	0.204	0.16	0.155	0.164	0.176	0.157	0.146	0.165	0.14	0.169	0.154	0.198	0.205	0.204	0.216	0.232	0.182	0.201	0.2	0.157	0.18	0.193	0.222	0.18	0.208	0.189	0.16	0.16	0.146	0.178	0.172	0.183	0.184	0.186	0.175	0.167	0.173	0.173	0.166	0.194	0.202	0.208	0.195	0.19
21	0.135	0.19	0.149	0.19	0.157	0.204	0.16	0.155	0.164	0.177	0.157	0.146	0.165	0.139	0.169	0.155	0.199	0.206	0.205	0.218	0.233	0.182	0.201	0.201	0.158	0.18	0.194	0.223	0.18	0.209	0.189	0.16	0.16	0.147	0.178	0.173	0.184	0.184	0.186	0.175	0.167	0.173	0.173	0.166	0.194	0.203	0.208	0.195	0.19
21.25	0.134	0.19	0.148	0.19	0.157	0.205	0.159	0.155	0.163	0.177	0.156	0.146	0.165	0.139	0.169	0.154	0.199	0.207	0.205	0.219	0.233	0.183	0.201	0.202	0.158	0.179	0.195	0.224	0.18	0.209	0.19	0.16	0.16	0.146	0.178	0.173	0.184	0.184	0.187	0.174	0.168	0.173	0.173	0.166	0.194	0.202	0.207	0.195	0.19
21.5	0.134	0.19	0.148	0.19	0.157	0.205	0.159	0.155	0.163	0.177	0.156	0.145	0.166	0.138	0.169	0.155	0.199	0.208	0.206	0.221	0.233	0.183	0.201	0.203	0.158	0.179	0.197	0.224	0.181	0.21	0.19	0.161	0.16	0.146	0.179	0.172	0.184	0.184	0.187	0.174	0.169	0.172	0.173	0.166	0.194	0.203	0.208	0.194	0.19
21.75	0.134	0.19	0.148	0.191	0.157	0.205	0.158	0.155	0.163	0.177	0.156	0.145	0.166	0.138	0.17	0.155	0.2	0.209	0.206	0.222	0.234	0.184	0.201	0.203	0.158	0.179	0.198	0.225	0.181	0.211	0.19	0.161	0.159	0.146	0.179	0.173	0.184	0.184	0.187	0.174	0.17	0.172	0.173	0.166	0.194	0.203	0.208	0.194	0.19
22	0.134	0.189	0.148	0.191	0.157	0.206	0.158	0.154	0.163	0.176	0.156	0.145	0.166	0.137	0.17	0.155	0.2	0.21	0.207	0.224	0.234	0.184	0.201	0.204	0.158	0.179	0.199	0.225	0.181	0.212	0.191	0.162	0.159	0.146	0.179	0.173	0.184	0.184	0.188	0.175	0.17	0.172	0.173	0.166	0.194	0.203	0.208	0.194	0.19
22.25	0.133	0.189	0.148	0.191	0.157	0.206	0.158	0.155	0.163	0.176	0.156	0.145	0.166	0.137	0.17	0.155	0.201	0.211	0.208	0.225	0.235	0.185	0.201	0.205	0.158	0.179	0.2	0.226	0.181	0.212	0.191	0.162	0.159	0.146	0.179	0.173	0.184	0.184	0.188	0.174	0.172	0.172	0.173	0.167	0.195	0.203	0.208	0.194	0.19
22.5	0.133	0.189	0.148	0.191	0.158	0.206	0.157	0.154	0.162	0.176	0.156	0.145	0.166	0.136	0.17	0.155	0.201	0.211	0.208	0.227	0.235	0.185	0.201	0.206	0.158	0.179	0.202	0.228	0.181	0.213	0.191	0.162	0.158	0.146	0.179	0.174	0.184	0.184	0.187	0.174	0.172	0.172	0.173	0.167	0.194	0.203	0.208	0.193	0.19
22.75	0.133	0.189	0.148	0.191	0.157	0.206	0.157	0.154	0.162	0.176	0.156	0.145	0.166	0.136	0.17	0.155	0.201	0.212	0.209	0.228	0.235	0.185	0.201	0.206	0.158	0.178	0.203	0.227	0.182	0.214	0.192	0.163	0.158	0.145	0.179	0.173	0.184	0.184	0.188	0.173	0.172	0.172	0.173	0.167	0.194	0.203	0.208	0.193	0.19
23	0.133	0.189	0.147	0.192	0.158	0.207	0.157	0.154	0.162	0.176	0.156	0.145	0.166	0.136	0.17	0.155	0.201	0.213	0.209	0.23	0.236	0.186	0.201	0.207	0.158	0.178	0.204	0.228	0.182	0.214	0.192	0.163	0.158	0.145	0.18	0.174	0.185	0.185	0.188	0.173	0.173	0.171	0.173	0.167	0.194	0.202	0.208	0.193	0.19
23.25	0.132	0.189	0.147	0.192	0.158	0.207	0.157	0.154	0.163	0.176	0.156	0.145	0.167	0.135	0.171	0.155	0.202	0.214	0.21	0.231	0.236	0.186	0.201	0.208	0.158	0.178	0.205	0.229	0.182	0.214	0.192	0.163	0.157	0.145	0.18	0.174	0.184	0.185	0.188	0.173	0.174	0.171	0.172	0.167	0.194	0.202	0.208	0.193	0.19
23.5	0.132	0.189	0.147	0.192	0.159	0.207	0.156	0.154	0.162	0.176	0.156	0.144	0.167	0.135	0.171	0.155	0.202	0.214	0.21	0.232	0.237	0.187	0.201	0.208	0.159	0.178	0.206	0.229	0.183	0.215	0.192	0.164	0.157	0.145	0.18	0.174	0.185	0.185	0.187	0.173	0.174	0.171	0.172	0.168	0.194	0.202	0.208	0.192	0.19
23.75	0.132	0.189	0.147	0.192	0.159	0.207	0.156	0.154	0.163	0.176	0.156	0.145	0.167	0.134	0.171	0.155	0.202	0.215	0.21	0.234	0.237	0.187	0.201	0.209	0.159	0.178	0.207	0.231	0.183	0.216	0.193	0.164	0.157	0.145	0.181	0.175	0.185	0.185	0.188	0.173	0.175	0.171	0.172	0.168	0.194	0.203	0.208	0.192	0.19
24	0.132	0.189	0.147	0.192	0.161	0.208	0.156	0.154	0.162	0.176	0.155	0.144	0.167	0.134	0.171	0.155	0.202	0.216	0.21	0.235	0.237	0.187	0.201	0.21	0.159	0.177	0.208	0.231	0.183	0.216	0.193	0.165	0.157	0.145	0.181	0.175	0.185	0.185	0.188	0.173	0.176	0.171	0.172	0.168	0.194	0.203	0.208	0.192	0.19
24.25	0.132	0.189	0.147	0.193	0.159	0.208	0.155	0.154	0.162	0.176	0.155	0.144	0.167	0.133	0.171	0.156	0.203	0.217	0.211	0.236	0.237	0.188	0.201	0.21	0.159	0.177	0.209	0.232	0.183	0.217	0.193	0.165	0.157	0.145	0.181	0.175	0.185	0.185	0.189	0.172	0.176	0.17	0.172	0.168	0.194	0.203	0.207	0.192	0.19
24.5	0.131	0.189	0.147	0.193	0.159	0.208	0.155	0.154	0.162	0.176	0.155	0.144	0.167	0.133	0.171	0.156	0.203	0.217	0.211	0.238	0.237	0.188	0.201	0.211	0.159	0.177	0.209	0.232	0.184	0.218	0.194	0.166	0.157	0.145	0.181	0.175	0.185	0.185	0.189	0.172	0.176	0.17	0.172	0.168	0.193	0.204	0.208	0.191	0.19
24.75	0.131	0.188	0.147	0.193	0.159	0.208	0.155	0.154	0.161	0.176	0.155	0.144	0.167	0.132	0.172	0.156	0.203	0.218	0.211	0.239	0.238	0.189	0.201	0.212	0.159	0.177	0.21	0.232	0.184	0.219	0.194	0.166	0.156	0.145	0.181	0.175	0.185	0.185	0.19	0.172	0.177	0.17	0.172	0.168	0.193	0.203	0.207	0.191	0.19
25	0.131	0.188	0.147	0.193	0.159	0.208	0.155	0.154	0.161	0.176	0.155	0.144	0.167	0.132	0.171	0.156	0.203	0.218	0.211	0.24	0.238	0.189	0.201	0.212	0.159	0.177	0.209	0.232	0.184	0.22	0.194	0.167	0.156	0.144	0.181	0.175	0.185	0.185	0.19	0.172	0.178	0.17	0.172	0.169	0.193	0.204	0.207	0.191	0.19
25.25	0.131	0.188	0.146	0.193	0.159	0.208	0.154	0.154	0.16	0.175	0.155	0.144	0.167	0.131	0.171	0.156	0.204	0.219	0.211	0.242	0.238	0.189	0.2	0.213	0.159	0.176	0.209	0.232	0.184	0.22	0.195	0.167	0.156	0.144	0.181	0.175	0.185	0.185	0.19	0.172	0.178	0.17	0.172	0.169	0.193	0.204	0.207	0.19	0.19
25.5	0.13	0.188	0.146	0.193	0.159	0.208	0.154	0.154	0.16	0.175	0.155	0.143	0.167	0.131	0.172	0.156	0.204	0.219	0.211	0.243	0.238	0.19	0.2	0.214	0.159	0.176	0.209	0.232	0.184	0.221	0.195	0.168	0.155	0.144	0.181	0.175	0.185	0.185	0.19	0.171	0.179	0.17	0.172	0.169	0.193	0.204	0.207	0.19	0.189
25.75	0.13	0.188	0.146	0.193	0.159	0.209	0.154	0.153	0.16	0.175	0.155	0.143	0.167	0.13	0.172	0.156	0.203	0.22	0.211	0.244	0.239	0.19	0.2	0.214	0.159	0.176	0.209	0.233	0.184	0.221	0.195	0.168	0.155	0.144	0.181	0.175	0.185	0.185	0.191	0.171	0.179	0.17	0.171	0.169	0.193	0.204	0.207	0.189	0.189
26	0.13	0.187	0.146	0.193	0.161	0.209	0.153	0.153	0.16	0.175	0.155	0.143	0.167	0.13	0.172	0.156	0.204	0.221	0.211	0.245	0.239	0.191	0.2	0.214	0.159	0.176	0.208	0.233	0.185	0.222	0.195	0.169	0.155	0.144	0.181	0.175	0.185	0.185	0.191	0.171	0.18	0.17	0.171	0.169	0.193	0.204	0.207	0.189	0.189
26.25	0.13	0.187	0.146	0.193	0.159	0.209	0.153	0.153	0.159	0.175	0.155	0.143	0.167	0.129	0.172	0.156	0.203	0.221	0.212	0.247	0.239	0.191	0.2	0.215	0.159	0.175	0.209	0.234	0.185	0.223	0.196	0.169	0.155	0.144	0.181	0.175	0.186	0.185	0.191	0.171	0.181	0.17	0.171	0.169	0.193	0.203	0.207	0.189	0.189
26.5	0.129	0.187	0.146	0.193	0.16	0.209	0.153	0.153	0.159	0.175	0.155	0.142	0.167	0.129	0.172	0.156	0.203	0.221	0.212	0.248	0.239	0.191	0.2	0.215	0.159	0.175	0.209	0.234	0.185	0.223	0.196	0.169	0.154	0.143	0.181	0.175	0.186	0.185	0.191	0.17	0.182	0.169	0.171	0.17	0.193	0.203	0.207	0.189	0.188
26.75	0.129	0.187	0.146	0.193	0.16	0.209	0.153	0.153	0.159	0.175	0.155	0.143	0.167	0.128	0.172	0.156	0.203	0.222	0.212	0.249	0.24	0.191	0.2	0.215	0.159	0.175	0.209	0.234	0.185	0.224	0.196	0.17	0.154	0.143	0.181	0.176	0.186	0.185	0.19	0.17	0.182	0.169	0.171	0.169	0.193	0.202	0.207	0.188	0.188
27	0.129	0.187	0.145	0.193	0.16	0.209	0.152	0.153	0.159	0.174	0.154	0.142	0.167	0.128	0.172	0.156	0.202	0.222	0.212	0.25	0.24	0.192	0.2	0.216	0.159	0.175	0.209	0.236	0.185	0.224	0.196	0.17	0.154	0.143	0.182	0.176	0.185	0.185	0.19	0.17	0.183	0.169	0.171	0.17	0.193	0.202	0.206	0.188	0.188
27.25	0.129	0.187	0.145	0.193	0.161	0.208	0.152	0.153	0.159	0.174	0.154	0.142	0.167	0.127	0.172	0.156	0.202	0.223	0.212	0.251	0.24	0.192	0.2	0.216	0.159	0.174	0.209	0.236	0.186	0.225	0.196	0.17	0.153	0.143	0.181	0.176	0.185	0.185	0.19	0.17	0.183	0.169	0.17	0.17	0.193	0.2	0.206	0.188	0.188
27.5	0.129	0.187	0.145	0.193	0.161	0.208	0.152	0.153	0.159	0.174	0.154	0.142	0.167	0.126	0.172	0.156	0.202	0.223	0.212	0.251	0.24	0.192	0.201	0.216	0.16	0.174	0.21	0.236	0.186	0.225	0.196	0.171	0.153	0.143	0.182	0.177	0.185	0.185	0.19	0.17	0.184	0.169	0.17	0.17	0.193	0.201	0.206	0.188	0.188
27.75	0.128	0.187	0.145	0.193	0.161	0.209	0.152	0.153	0.159	0.174	0.154	0.142	0.167	0.126	0.173	0.157	0.201	0.223	0.212	0.252	0.24	0.192	0.201	0.217	0.16	0.174	0.21	0.236	0.186	0.226	0.196	0.171	0.153	0.143	0.182	0.176	0.185	0.186	0.19	0.17	0.184	0.169	0.17	0.17	0.193	0.2	0.206	0.188	0.187
28	0.128	0.186	0.145	0.193	0.161	0.208	0.151	0.153	0.159	0.174	0.154	0.142	0.167	0.126	0.173	0.157	0.201	0.223	0.211	0.253	0.24	0.192	0.201	0.217	0.16	0.174	0.21	0.237	0.186	0.226	0.196	0.171	0.153	0.143	0.182	0.177	0.185	0.186	0.19	0.171	0.185	0.169	0.17	0.17	0.192	0.2	0.206	0.187	0.187
28.25	0.128	0.186	0.145	0.192	0.161	0.208	0.151	0.153	0.159	0.174	0.154	0.142	0.167	0.125	0.173	0.157	0.201	0.223	0.211	0.253	0.24	0.192	0.201	0.217	0.16	0.174	0.21	0.237	0.186	0.227	0.197	0.172	0.153	0.142	0.182	0.177	0.185	0.185	0.19	0.169	0.185	0.168	0.17	0.17	0.192	0.2	0.206	0.187	0.187
28.5	0.128	0.186	0.145	0.192	0.161	0.208	0.151	0.153	0.159	0.173	0.154	0.142	0.167	0.125	0.173	0.157	0.201	0.223	0.211	0.253	0.24	0.193	0.2	0.218	0.16	0.173	0.21	0.237	0.187	0.227	0.197	0.172	0.152	0.142	0.182	0.177	0.185	0.186	0.191	0.169	0.185	0.168	0.17	0.171	0.192	0.2	0.205	0.187	0.187
28.75	0.128	0.186	0.145	0.192	0.161	0.208	0.15	0.152	0.159	0.173	0.154	0.142	0.167	0.124	0.173	0.157	0.2	0.223	0.211	0.254	0.241	0.193	0.2	0.218	0.16	0.173	0.21	0.237	0.187	0.228	0.197	0.172	0.152	0.142	0.182	0.178	0.185	0.186	0.191	0.169	0.186	0.168	0.17	0.171	0.192	0.201	0.205	0.186	0.187
29	0.127	0.186	0.144	0.191	0.161	0.208	0.15	0.152	0.159	0.173	0.153	0.141	0.167	0.124	0.173	0.157	0.2	0.223	0.211	0.253	0.24	0.193	0.2	0.218	0.16	0.173	0.21	0.237	0.187	0.229	0.197	0.173	0.152	0.142	0.182	0.177	0.185	0.186	0.191	0.171	0.186	0.168	0.17	0.171	0.192	0.2	0.205	0.186	0.186
29.25	0.127	0.185	0.144	0.191	0.161	0.208	0.15	0.152	0.159	0.172	0.154	0.141	0.167	0.123	0.173	0.157	0.2	0.223	0.211	0.253	0.241	0.193	0.2	0.218	0.16	0.172	0.209	0.237	0.187	0.23	0.197	0.173	0.152	0.142	0.182	0.178	0.185	0.186	0.191	0.171	0.187	0.168	0.169	0.171	0.192	0.201	0.205	0.186	0.186
29.5	0.127	0.185	0.144	0.191	0.161	0.208	0.15	0.152	0.159	0.172	0.153	0.141	0.167	0.123	0.173	0.157	0.2	0.223	0.211	0.253	0.241	0.194	0.2	0.218	0.16	0.172	0.21	0.237	0.187	0.23	0.197	0.173	0.151	0.141	0.182	0.177	0.185	0.186	0.191	0.168	0.187	0.168	0.169	0.171	0.192	0.2	0.205	0.185	0.186
29.75	0.126	0.185	0.144	0.19	0.161	0.207	0.149	0.152	0.159	0.172	0.153	0.141	0.166	0.122	0.173	0.157	0.2	0.222	0.211	0.252	0.241	0.194	0.199	0.218	0.16	0.172	0.21	0.237	0.187	0.231	0.197	0.174	0.151	0.141	0.181	0.177	0.184	0.186	0.191	0.167	0.188	0.168	0.169	0.171	0.192	0.201	0.205	0.185	0.185
30	0.126	0.185	0.144	0.19	0.161	0.207	0.149	0.152	0.159	0.172	0.153	0.141	0.167	0.121	0.173	0.157	0.199	0.223	0.211	0.252	0.241	0.194	0.199	0.218	0.16	0.171	0.21	0.237	0.187	0.231	0.197	0.174	0.15	0.141	0.182	0.177	0.184	0.186	0.191	0.167	0.188	0.168	0.169	0.171	0.192	0.199	0.205	0.185	0.185
30.25	0.126	0.185	0.144	0.189	0.161	0.207	0.148	0.152	0.159	0.172	0.153	0.141	0.166	0.121	0.173	0.157	0.199	0.222	0.21	0.251	0.24	0.193	0.199	0.218	0.16	0.171	0.21	0.237	0.187	0.231	0.197	0.174	0.15	0.141	0.182	0.177	0.184	0.185	0.19	0.167	0.188	0.167	0.168	0.171	0.192	0.198	0.204	0.185	0.185
30.5	0.126	0.185	0.144	0.189	0.162	0.207	0.148	0.152	0.159	0.171	0.153	0.141	0.166	0.12	0.174	0.157	0.199	0.222	0.211	0.251	0.241	0.193	0.2	0.218	0.16	0.171	0.211	0.238	0.187	0.232	0.197	0.175	0.15	0.141	0.182	0.178	0.184	0.186	0.19	0.169	0.189	0.167	0.168	0.171	0.192	0.196	0.204	0.184	0.185
30.75	0.125	0.185	0.143	0.189	0.162	0.207	0.148	0.152	0.159	0.171	0.153	0.141	0.166	0.12	0.174	0.157	0.199	0.222	0.211	0.251	0.24	0.194	0.199	0.218	0.16	0.17	0.211	0.238	0.188	0.232	0.197	0.175	0.15	0.141	0.182	0.178	0.184	0.186	0.19	0.169	0.19	0.167	0.168	0.172	0.192	0.196	0.204	0.184	0.185
31	0.125	0.185	0.143	0.188	0.162	0.207	0.148	0.152	0.159	0.171	0.153	0.141	0.166	0.119	0.174	0.157	0.198	0.222	0.21	0.251	0.241	0.194	0.2	0.218	0.16	0.17	0.211	0.239	0.187	0.233	0.197	0.175	0.149	0.14	0.182	0.178	0.184	0.186	0.19	0.166	0.19	0.167	0.168	0.172	0.191	0.195	0.204	0.184	0.185
31.25	0.125	0.185	0.143	0.188	0.163	0.206	0.148	0.152	0.159	0.171	0.153	0.141	0.166	0.119	0.174	0.157	0.198	0.223	0.21	0.251	0.24	0.193	0.199	0.218	0.16	0.17	0.211	0.239	0.188	0.234	0.197	0.175	0.149	0.14	0.182	0.178	0.183	0.186	0.189	0.166	0.19	0.167	0.168	0.172	0.191	0.194	0.204	0.184	0.184
31.5	0.125	0.185	0.143	0.187	0.163	0.206	0.147	0.151	0.159	0.171	0.153	0.14	0.166	0.118	0.174	0.157	0.197	0.222	0.21	0.251	0.24	0.193	0.199	0.218	0.16	0.169	0.211	0.24	0.188	0.234	0.197	0.176	0.149	0.14	0.182	0.178	0.183	0.186	0.189	0.167	0.19	0.167	0.167	0.172	0.191	0.193	0.203	0.184	0.184
31.75	0.125	0.184	0.143	0.186	0.163	0.206	0.147	0.152	0.159	0.171	0.153	0.14	0.166	0.118	0.174	0.157	0.197	0.222	0.21	0.251	0.24	0.193	0.199	0.218	0.16	0.169	0.212	0.239	0.188	0.234	0.197	0.176	0.149	0.14	0.182	0.179	0.183	0.186	0.189	0.165	0.19	0.167	0.167	0.172	0.191	0.193	0.203	0.183	0.184
32	0.125	0.184	0.143	0.186	0.163	0.206	0.147	0.151	0.159	0.17	0.153	0.14	0.166	0.117	0.174	0.158	0.197	0.222	0.21	0.251	0.24	0.193	0.199	0.218	0.16	0.168	0.211	0.239	0.188	0.235	0.197	0.176	0.148	0.14	0.182	0.179	0.183	0.186	0.19	0.165	0.19	0.167	0.167	0.172	0.191	0.193	0.203	0.183	0.184
32.25	0.124	0.184	0.143	0.185	0.163	0.206	0.146	0.151	0.159	0.17	0.152	0.14	0.166	0.117	0.174	0.157	0.197	0.222	0.209	0.25	0.24	0.192	0.199	0.218	0.16	0.167	0.211	0.239	0.187	0.235	0.197	0.176	0.148	0.14	0.182	0.178	0.183	0.186	0.189	0.164	0.191	0.166	0.167	0.172	0.191	0.192	0.203	0.183	0.183
32.5	0.124	0.184	0.142	0.185	0.163	0.205	0.146	0.151	0.159	0.17	0.152	0.14	0.166	0.116	0.174	0.157	0.197	0.222	0.209	0.25	0.24	0.192	0.198	0.218	0.16	0.167	0.211	0.238	0.188	0.236	0.197	0.177	0.148	0.139	0.182	0.179	0.183	0.186	0.19	0.164	0.191	0.166	0.167	0.172	0.19	0.196	0.203	0.183	0.183
32.75	0.124	0.184	0.142	0.184	0.163	0.205	0.146	0.151	0.159	0.17	0.152	0.14	0.166	0.115	0.174	0.157	0.197	0.222	0.209	0.25	0.24	0.192	0.198	0.218	0.16	0.166	0.211	0.237	0.187	0.237	0.197	0.177	0.147	0.139	0.181	0.178	0.183	0.186	0.19	0.164	0.191	0.166	0.167	0.172	0.19	0.196	0.202	0.183	0.183
33	0.124	0.184	0.142	0.184	0.163	0.205	0.146	0.151	0.159	0.169	0.152	0.14	0.166	0.115	0.174	0.157	0.197	0.222	0.209	0.25	0.24	0.192	0.198	0.217	0.16	0.166	0.211	0.237	0.188	0.237	0.197	0.177	0.147	0.139	0.182	0.178	0.181	0.186	0.19	0.166	0.191	0.166	0.167	0.172	0.19	0.197	0.203	0.182	0.183
33.25	0.123	0.184	0.142	0.183	0.163	0.205	0.145	0.15	0.159	0.169	0.152	0.139	0.166	0.114	0.174	0.157	0.197	0.221	0.209	0.25	0.239	0.191	0.197	0.217	0.16	0.166	0.211	0.237	0.187	0.237	0.197	0.177	0.146	0.139	0.181	0.179	0.181	0.185	0.189	0.163	0.192	0.166	0.166	0.172	0.19	0.194	0.202	0.182	0.182
33.5	0.123	0.183	0.142	0.183	0.163	0.204	0.145	0.151	0.159	0.169	0.152	0.139	0.166	0.114	0.174	0.157	0.197	0.221	0.209	0.25	0.239	0.191	0.197	0.217	0.16	0.165	0.211	0.238	0.187	0.237	0.197	0.177	0.146	0.139	0.181	0.179	0.18	0.185	0.189	0.163	0.192	0.166	0.166	0.172	0.19	0.193	0.202	0.182	0.182
33.75	0.123	0.183	0.142	0.182	0.163	0.204	0.145	0.15	0.159	0.169	0.152	0.139	0.165	0.113	0.175	0.157	0.196	0.221	0.208	0.249	0.239	0.19	0.197	0.217	0.16	0.164	0.211	0.237	0.187	0.238	0.197	0.178	0.146	0.139	0.181	0.178	0.18	0.185	0.189	0.162	0.193	0.166	0.166	0.172	0.19	0.193	0.202	0.182	0.182
34	0.123	0.183	0.142	0.182	0.163	0.204	0.145	0.151	0.159	0.168	0.152	0.139	0.166	0.112	0.175	0.157	0.196	0.22	0.208	0.249	0.239	0.19	0.197	0.216	0.16	0.164	0.211	0.237	0.187	0.237	0.196	0.178	0.145	0.138	0.181	0.179	0.18	0.185	0.189	0.162	0.193	0.166	0.166	0.172	0.19	0.19	0.202	0.181	0.182
34.25	0.123	0.183	0.142	0.181	0.164	0.204	0.145	0.15	0.159	0.168	0.152	0.139	0.165	0.112	0.175	0.157	0.196	0.221	0.208	0.249	0.239	0.189	0.197	0.216	0.16	0.164	0.212	0.237	0.187	0.237	0.196	0.178	0.145	0.138	0.181	0.179	0.18	0.186	0.188	0.162	0.193	0.166	0.166	0.172	0.19	0.188	0.202	0.181	0.181
34.5	0.123	0.183	0.141	0.181	0.164	0.204	0.144	0.151	0.159	0.168	0.152	0.139	0.165	0.112	0.175	0.157	0.195	0.221	0.208	0.249	0.239	0.189	0.196	0.216	0.16	0.163	0.211	0.236	0.186	0.237	0.196	0.178	0.145	0.138	0.181	0.179	0.18	0.185	0.188	0.161	0.193	0.166	0.165	0.172	0.19	0.188	0.202	0.181	0.181
34.75	0.122	0.183	0.141	0.18	0.164	0.203	0.144	0.15	0.159	0.168	0.152	0.139	0.165	0.111	0.175	0.157	0.195	0.22	0.208	0.248	0.238	0.188	0.196	0.216	0.16	0.163	0.212	0.236	0.186	0.236	0.196	0.179	0.144	0.138	0.181	0.179	0.18	0.185	0.187	0.163	0.193	0.166	0.165	0.171	0.19	0.186	0.201	0.181	0.181
35	0.122	0.183	0.141	0.18	0.164	0.203	0.144	0.15	0.159	0.168	0.151	0.139	0.165	0.11	0.175	0.157	0.195	0.22	0.207	0.248	0.238	0.188	0.196	0.215	0.16	0.162	0.211	0.236	0.186	0.235	0.196	0.179	0.144	0.138	0.181	0.179	0.18	0.185	0.187	0.161	0.193	0.165	0.165	0.171	0.189	0.186	0.201	0.18	0.181
35.25	0.122	0.183	0.141	0.179	0.164	0.203	0.144	0.15	0.159	0.168	0.151	0.139	0.165	0.11	0.175	0.157	0.194	0.22	0.207	0.248	0.238	0.187	0.196	0.215	0.16	0.162	0.212	0.236	0.186	0.235	0.195	0.179	0.144	0.138	0.181	0.179	0.179	0.185	0.187	0.16	0.193	0.166	0.164	0.171	0.189	0.184	0.201	0.18	0.181
35.5	0.122	0.183	0.141	0.179	0.164	0.203	0.144	0.15	0.159	0.167	0.151	0.139	0.165	0.11	0.175	0.157	0.194	0.22	0.207	0.248	0.237	0.187	0.196	0.215	0.16	0.161	0.212	0.236	0.186	0.235	0.195	0.179	0.144	0.138	0.181	0.179	0.179	0.185	0.187	0.16	0.194	0.166	0.164	0.171	0.189	0.184	0.201	0.18	0.181
35.75	0.122	0.183	0.141	0.179	0.165	0.203	0.143	0.15	0.159	0.167	0.151	0.139	0.165	0.109	0.175	0.157	0.194	0.22	0.207	0.248	0.237	0.187	0.196	0.214	0.16	0.161	0.212	0.236	0.185	0.235	0.195	0.179	0.144	0.138	0.181	0.179	0.179	0.185	0.187	0.16	0.194	0.165	0.164	0.171	0.189	0.184	0.201	0.18	0.18
36	0.121	0.182	0.141	0.178	0.165	0.203	0.143	0.15	0.159	0.167	0.151	0.138	0.165	0.109	0.175	0.157	0.194	0.219	0.207	0.247	0.237	0.186	0.195	0.214	0.159	0.16	0.212	0.235	0.185	0.235	0.195	0.179	0.143	0.137	0.181	0.179	0.179	0.185	0.186	0.161	0.194	0.165	0.164	0.171	0.189	0.184	0.201	0.18	0.18
PM 7:
Time	A1	A2	A3	A4	A5	A6	A7	A8	A9	A10	A11	A12	B1	B2	B3	B4	B5	B6	B7	B8	B9	B10	B11	B12	C1	C2	C3	C4	C5	C6	C7	C8	C9	C10	C11	C12	D1	D2	D3	D4	D5	D6	D7	D8	D9	D10	D11	D12	E1
0	0.094	0.09	0.091	0.091	0.092	0.094	0.089	0.09	0.089	0.093	0.091	0.095	0.092	0.097	0.09	0.11	0.091	0.091	0.092	0.097	0.137	0.091	0.1	0.093	0.094	0.092	0.096	0.094	0.093	0.092	0.089	0.107	0.092	0.094	0.095	0.092	0.094	0.095	0.105	0.092	0.108	0.09	0.1	0.094	0.095	0.096	0.098	0.091	0.094
0.25	0.094	0.091	0.091	0.091	0.093	0.095	0.09	0.091	0.089	0.093	0.092	0.095	0.092	0.097	0.091	0.11	0.091	0.092	0.092	0.097	0.095	0.091	0.103	0.093	0.095	0.092	0.096	0.095	0.092	0.092	0.089	0.107	0.092	0.094	0.096	0.092	0.095	0.095	0.097	0.093	0.09	0.09	0.101	0.094	0.095	0.123	0.094	0.091	0.095
0.5	0.094	0.091	0.092	0.091	0.093	0.095	0.09	0.091	0.09	0.093	0.092	0.095	0.092	0.097	0.091	0.11	0.091	0.092	0.093	0.098	0.096	0.091	0.103	0.094	0.095	0.093	0.097	0.095	0.092	0.093	0.09	0.108	0.093	0.094	0.096	0.092	0.095	0.095	0.096	0.093	0.09	0.09	0.101	0.095	0.096	0.094	0.094	0.092	0.096
0.75	0.095	0.092	0.092	0.091	0.093	0.096	0.091	0.092	0.09	0.094	0.092	0.096	0.094	0.097	0.091	0.111	0.092	0.092	0.093	0.098	0.097	0.092	0.103	0.094	0.096	0.094	0.097	0.096	0.092	0.093	0.09	0.108	0.094	0.095	0.097	0.092	0.095	0.096	0.095	0.094	0.091	0.09	0.101	0.095	0.096	0.095	0.095	0.092	0.096
1	0.096	0.093	0.093	0.092	0.094	0.097	0.091	0.093	0.091	0.095	0.093	0.096	0.096	0.097	0.092	0.112	0.092	0.093	0.095	0.099	0.097	0.093	0.104	0.095	0.097	0.094	0.098	0.096	0.093	0.094	0.091	0.109	0.095	0.096	0.098	0.093	0.096	0.097	0.097	0.095	0.092	0.091	0.102	0.096	0.097	0.095	0.096	0.093	0.097
1.25	0.097	0.094	0.094	0.093	0.096	0.098	0.092	0.093	0.091	0.095	0.094	0.097	0.095	0.097	0.093	0.112	0.093	0.094	0.095	0.101	0.099	0.093	0.105	0.095	0.099	0.096	0.099	0.097	0.093	0.095	0.091	0.11	0.097	0.096	0.1	0.094	0.097	0.097	0.096	0.096	0.094	0.092	0.103	0.098	0.097	0.096	0.098	0.094	0.097
1.5	0.098	0.096	0.096	0.095	0.097	0.099	0.094	0.095	0.092	0.096	0.095	0.099	0.097	0.099	0.095	0.113	0.094	0.095	0.097	0.102	0.099	0.095	0.106	0.096	0.1	0.098	0.1	0.098	0.095	0.097	0.092	0.111	0.098	0.098	0.1	0.095	0.098	0.098	0.097	0.097	0.096	0.093	0.105	0.099	0.098	0.097	0.099	0.096	0.098
1.75	0.1	0.098	0.097	0.096	0.098	0.099	0.095	0.096	0.094	0.097	0.097	0.099	0.12	0.101	0.097	0.116	0.094	0.097	0.098	0.103	0.101	0.096	0.108	0.098	0.101	0.099	0.101	0.1	0.096	0.099	0.095	0.113	0.1	0.099	0.101	0.096	0.099	0.098	0.098	0.098	0.097	0.095	0.107	0.101	0.1	0.099	0.101	0.097	0.1
2	0.102	0.1	0.098	0.097	0.099	0.101	0.097	0.099	0.096	0.1	0.1	0.101	0.1	0.1	0.1	0.118	0.095	0.097	0.1	0.105	0.103	0.099	0.112	0.1	0.103	0.101	0.103	0.102	0.098	0.1	0.096	0.115	0.101	0.101	0.102	0.098	0.103	0.1	0.099	0.101	0.1	0.098	0.111	0.105	0.102	0.1	0.104	0.101	0.101
2.25	0.104	0.103	0.099	0.098	0.101	0.102	0.099	0.1	0.098	0.102	0.102	0.102	0.103	0.102	0.102	0.12	0.096	0.099	0.102	0.108	0.105	0.101	0.114	0.101	0.105	0.103	0.104	0.105	0.102	0.102	0.098	0.118	0.103	0.103	0.103	0.1	0.104	0.103	0.099	0.103	0.101	0.101	0.115	0.109	0.104	0.102	0.106	0.104	0.102
2.5	0.108	0.107	0.101	0.1	0.103	0.103	0.101	0.103	0.1	0.103	0.106	0.103	0.124	0.111	0.104	0.123	0.097	0.101	0.104	0.11	0.106	0.103	0.117	0.103	0.109	0.105	0.106	0.107	0.102	0.106	0.101	0.121	0.109	0.106	0.104	0.102	0.106	0.103	0.1	0.107	0.106	0.105	0.12	0.113	0.107	0.105	0.11	0.108	0.103
2.75	0.111	0.11	0.103	0.102	0.106	0.105	0.102	0.106	0.102	0.105	0.109	0.106	0.117	0.105	0.107	0.126	0.098	0.103	0.106	0.112	0.109	0.106	0.119	0.105	0.112	0.108	0.109	0.111	0.111	0.109	0.105	0.124	0.112	0.11	0.106	0.105	0.108	0.104	0.102	0.11	0.109	0.109	0.126	0.116	0.11	0.108	0.113	0.112	0.105
3	0.114	0.113	0.105	0.105	0.108	0.108	0.105	0.109	0.105	0.107	0.113	0.109	0.119	0.108	0.11	0.129	0.099	0.106	0.109	0.115	0.114	0.109	0.122	0.107	0.115	0.111	0.112	0.113	0.112	0.112	0.107	0.126	0.114	0.113	0.108	0.107	0.11	0.105	0.102	0.113	0.11	0.112	0.132	0.12	0.111	0.111	0.116	0.115	0.105
3.25	0.116	0.115	0.107	0.107	0.11	0.11	0.107	0.112	0.108	0.109	0.116	0.111	0.121	0.11	0.114	0.132	0.1	0.109	0.112	0.117	0.115	0.112	0.127	0.11	0.117	0.114	0.114	0.116	0.116	0.114	0.11	0.13	0.116	0.117	0.109	0.109	0.112	0.106	0.103	0.116	0.114	0.115	0.139	0.123	0.115	0.114	0.12	0.118	0.106
3.5	0.119	0.118	0.108	0.11	0.113	0.112	0.109	0.114	0.11	0.112	0.119	0.114	0.123	0.112	0.119	0.135	0.101	0.111	0.115	0.12	0.12	0.115	0.132	0.112	0.12	0.116	0.117	0.118	0.122	0.117	0.113	0.133	0.119	0.122	0.111	0.111	0.115	0.107	0.105	0.119	0.125	0.118	0.142	0.127	0.118	0.117	0.122	0.122	0.108
3.75	0.121	0.12	0.11	0.113	0.115	0.114	0.111	0.116	0.112	0.114	0.118	0.116	0.124	0.114	0.125	0.137	0.103	0.112	0.117	0.122	0.123	0.117	0.139	0.114	0.122	0.118	0.118	0.12	0.124	0.119	0.114	0.135	0.121	0.127	0.113	0.113	0.118	0.109	0.106	0.121	0.118	0.122	0.147	0.13	0.12	0.119	0.128	0.125	0.109
4	0.124	0.123	0.111	0.116	0.117	0.116	0.113	0.118	0.114	0.116	0.121	0.119	0.125	0.117	0.132	0.139	0.104	0.114	0.12	0.124	0.125	0.119	0.146	0.117	0.123	0.12	0.12	0.121	0.121	0.121	0.116	0.137	0.124	0.133	0.114	0.114	0.12	0.11	0.11	0.123	0.132	0.124	0.153	0.133	0.122	0.122	0.131	0.129	0.111
4.25	0.126	0.125	0.112	0.119	0.12	0.118	0.115	0.12	0.115	0.117	0.123	0.121	0.127	0.117	0.14	0.141	0.106	0.116	0.121	0.126	0.126	0.12	0.151	0.118	0.125	0.122	0.122	0.123	0.125	0.123	0.118	0.14	0.127	0.141	0.117	0.116	0.123	0.112	0.111	0.124	0.124	0.127	0.159	0.136	0.124	0.124	0.133	0.132	0.112
4.5	0.128	0.127	0.113	0.122	0.121	0.12	0.116	0.122	0.116	0.119	0.126	0.123	0.129	0.119	0.148	0.143	0.107	0.118	0.123	0.127	0.124	0.122	0.162	0.121	0.127	0.123	0.123	0.125	0.126	0.125	0.123	0.141	0.129	0.147	0.118	0.117	0.126	0.113	0.113	0.127	0.128	0.13	0.162	0.139	0.126	0.126	0.136	0.134	0.114
4.75	0.13	0.129	0.114	0.124	0.123	0.121	0.118	0.124	0.117	0.121	0.129	0.125	0.13	0.121	0.156	0.145	0.109	0.12	0.125	0.129	0.127	0.124	0.164	0.123	0.128	0.125	0.125	0.126	0.128	0.126	0.126	0.144	0.132	0.152	0.119	0.118	0.129	0.114	0.115	0.131	0.133	0.133	0.163	0.142	0.128	0.128	0.141	0.135	0.115
5	0.131	0.131	0.115	0.127	0.125	0.123	0.119	0.126	0.118	0.122	0.131	0.127	0.131	0.122	0.162	0.147	0.111	0.122	0.127	0.131	0.13	0.125	0.169	0.124	0.13	0.126	0.126	0.128	0.13	0.128	0.127	0.145	0.134	0.156	0.122	0.118	0.131	0.116	0.116	0.133	0.131	0.135	0.165	0.143	0.13	0.131	0.145	0.135	0.117
5.25	0.131	0.133	0.116	0.129	0.127	0.124	0.121	0.127	0.119	0.123	0.133	0.129	0.133	0.122	0.167	0.148	0.113	0.124	0.128	0.136	0.131	0.127	0.173	0.126	0.131	0.127	0.127	0.129	0.132	0.129	0.122	0.147	0.137	0.159	0.124	0.119	0.133	0.117	0.117	0.136	0.133	0.138	0.165	0.144	0.132	0.132	0.149	0.136	0.118
5.5	0.132	0.135	0.117	0.131	0.129	0.126	0.122	0.129	0.121	0.124	0.134	0.131	0.134	0.124	0.17	0.15	0.115	0.126	0.13	0.136	0.134	0.128	0.177	0.127	0.133	0.129	0.128	0.13	0.13	0.131	0.124	0.148	0.139	0.163	0.125	0.119	0.135	0.118	0.118	0.137	0.132	0.141	0.167	0.145	0.133	0.133	0.151	0.136	0.12
5.75	0.133	0.138	0.117	0.134	0.131	0.127	0.123	0.13	0.122	0.125	0.136	0.132	0.136	0.125	0.172	0.152	0.117	0.127	0.132	0.139	0.135	0.13	0.18	0.128	0.134	0.13	0.129	0.131	0.131	0.131	0.124	0.15	0.142	0.165	0.127	0.119	0.136	0.119	0.12	0.139	0.133	0.143	0.169	0.146	0.135	0.134	0.153	0.137	0.121
6	0.134	0.141	0.118	0.135	0.133	0.129	0.124	0.131	0.123	0.126	0.137	0.134	0.137	0.126	0.173	0.153	0.118	0.129	0.133	0.14	0.138	0.131	0.183	0.129	0.135	0.131	0.13	0.131	0.132	0.132	0.125	0.151	0.144	0.167	0.129	0.12	0.137	0.12	0.121	0.139	0.134	0.146	0.171	0.147	0.137	0.135	0.154	0.138	0.123
6.25	0.134	0.143	0.119	0.137	0.134	0.13	0.125	0.132	0.124	0.127	0.138	0.135	0.138	0.127	0.173	0.154	0.12	0.13	0.134	0.142	0.136	0.133	0.185	0.13	0.135	0.133	0.131	0.131	0.133	0.132	0.126	0.152	0.147	0.169	0.13	0.12	0.138	0.121	0.123	0.14	0.134	0.149	0.172	0.147	0.138	0.136	0.155	0.139	0.124
6.5	0.135	0.146	0.12	0.139	0.136	0.132	0.125	0.133	0.125	0.128	0.139	0.137	0.139	0.127	0.174	0.155	0.121	0.132	0.135	0.143	0.138	0.135	0.187	0.13	0.136	0.134	0.131	0.132	0.134	0.133	0.127	0.154	0.149	0.172	0.131	0.121	0.139	0.121	0.124	0.141	0.135	0.153	0.173	0.148	0.14	0.137	0.156	0.139	0.125
6.75	0.136	0.148	0.121	0.14	0.139	0.133	0.126	0.135	0.126	0.129	0.14	0.137	0.14	0.128	0.174	0.156	0.122	0.134	0.135	0.144	0.14	0.137	0.189	0.131	0.136	0.134	0.132	0.133	0.135	0.134	0.128	0.155	0.152	0.173	0.133	0.121	0.14	0.122	0.125	0.142	0.135	0.156	0.174	0.149	0.142	0.138	0.157	0.14	0.127
7	0.136	0.15	0.121	0.141	0.14	0.134	0.127	0.136	0.127	0.13	0.141	0.138	0.141	0.129	0.175	0.157	0.124	0.136	0.136	0.145	0.142	0.138	0.191	0.131	0.137	0.135	0.132	0.133	0.136	0.134	0.129	0.156	0.154	0.175	0.134	0.122	0.141	0.125	0.126	0.143	0.136	0.159	0.175	0.15	0.144	0.139	0.159	0.141	0.128
7.25	0.137	0.152	0.122	0.142	0.142	0.135	0.128	0.137	0.128	0.13	0.142	0.139	0.141	0.13	0.175	0.157	0.126	0.139	0.137	0.146	0.144	0.14	0.192	0.131	0.138	0.136	0.133	0.134	0.137	0.135	0.13	0.158	0.157	0.176	0.135	0.122	0.143	0.124	0.126	0.145	0.136	0.162	0.177	0.15	0.145	0.14	0.16	0.141	0.129
7.5	0.137	0.154	0.123	0.143	0.144	0.137	0.128	0.138	0.129	0.131	0.142	0.14	0.142	0.131	0.175	0.158	0.127	0.141	0.138	0.148	0.146	0.142	0.192	0.132	0.138	0.137	0.133	0.134	0.138	0.136	0.13	0.159	0.16	0.176	0.137	0.124	0.144	0.125	0.127	0.146	0.136	0.165	0.178	0.151	0.146	0.141	0.162	0.142	0.131
7.75	0.138	0.156	0.124	0.144	0.146	0.138	0.129	0.14	0.13	0.132	0.144	0.142	0.143	0.132	0.176	0.159	0.129	0.143	0.14	0.15	0.149	0.145	0.193	0.132	0.139	0.138	0.134	0.135	0.139	0.136	0.131	0.161	0.163	0.177	0.138	0.125	0.146	0.125	0.128	0.147	0.136	0.168	0.179	0.152	0.148	0.143	0.162	0.143	0.133
8	0.138	0.159	0.124	0.145	0.147	0.14	0.13	0.141	0.131	0.133	0.145	0.143	0.143	0.133	0.175	0.159	0.131	0.146	0.141	0.153	0.15	0.147	0.194	0.133	0.14	0.139	0.134	0.136	0.141	0.137	0.132	0.162	0.165	0.177	0.14	0.127	0.147	0.126	0.129	0.149	0.137	0.171	0.18	0.152	0.15	0.144	0.162	0.143	0.135
8.25	0.138	0.161	0.125	0.146	0.149	0.142	0.131	0.142	0.131	0.134	0.146	0.145	0.144	0.133	0.175	0.16	0.132	0.147	0.142	0.157	0.153	0.149	0.194	0.133	0.14	0.14	0.134	0.136	0.142	0.138	0.133	0.164	0.168	0.176	0.141	0.127	0.149	0.127	0.13	0.15	0.137	0.174	0.18	0.153	0.152	0.145	0.163	0.144	0.137
8.5	0.139	0.163	0.127	0.147	0.151	0.144	0.132	0.144	0.132	0.135	0.147	0.147	0.145	0.135	0.174	0.161	0.134	0.149	0.144	0.159	0.156	0.152	0.195	0.134	0.141	0.141	0.134	0.137	0.143	0.138	0.134	0.165	0.17	0.177	0.142	0.128	0.15	0.128	0.13	0.151	0.137	0.176	0.181	0.153	0.154	0.146	0.164	0.144	0.139
8.75	0.139	0.165	0.128	0.148	0.154	0.145	0.133	0.146	0.133	0.136	0.147	0.149	0.146	0.136	0.174	0.162	0.135	0.151	0.145	0.163	0.158	0.154	0.196	0.134	0.142	0.143	0.135	0.138	0.144	0.139	0.135	0.167	0.172	0.178	0.143	0.128	0.152	0.129	0.131	0.152	0.137	0.179	0.181	0.154	0.156	0.147	0.164	0.145	0.142
9	0.139	0.167	0.13	0.148	0.156	0.147	0.134	0.148	0.133	0.138	0.148	0.15	0.146	0.137	0.173	0.162	0.136	0.153	0.147	0.166	0.161	0.157	0.197	0.134	0.142	0.144	0.135	0.139	0.147	0.14	0.135	0.168	0.174	0.177	0.143	0.129	0.152	0.13	0.131	0.153	0.138	0.182	0.181	0.154	0.158	0.148	0.165	0.145	0.144
9.25	0.139	0.168	0.131	0.149	0.158	0.149	0.136	0.15	0.134	0.139	0.148	0.152	0.147	0.139	0.172	0.163	0.138	0.154	0.148	0.169	0.163	0.159	0.197	0.135	0.143	0.145	0.135	0.139	0.148	0.14	0.136	0.169	0.175	0.178	0.144	0.129	0.154	0.131	0.132	0.154	0.138	0.184	0.182	0.154	0.16	0.149	0.165	0.145	0.146
9.5	0.139	0.17	0.133	0.15	0.159	0.151	0.137	0.153	0.135	0.141	0.149	0.154	0.148	0.141	0.171	0.164	0.139	0.155	0.149	0.171	0.166	0.162	0.198	0.136	0.144	0.147	0.136	0.14	0.149	0.141	0.136	0.171	0.177	0.178	0.145	0.129	0.154	0.133	0.132	0.155	0.138	0.186	0.183	0.155	0.162	0.15	0.165	0.145	0.148
9.75	0.14	0.172	0.135	0.15	0.161	0.152	0.139	0.155	0.135	0.143	0.15	0.155	0.148	0.142	0.17	0.165	0.141	0.156	0.151	0.175	0.169	0.165	0.199	0.136	0.144	0.148	0.136	0.141	0.15	0.141	0.137	0.172	0.178	0.178	0.146	0.13	0.156	0.135	0.133	0.155	0.138	0.188	0.183	0.155	0.164	0.152	0.166	0.146	0.15
10	0.14	0.173	0.137	0.151	0.162	0.154	0.14	0.157	0.136	0.144	0.15	0.156	0.149	0.144	0.169	0.166	0.141	0.157	0.153	0.176	0.171	0.167	0.2	0.137	0.145	0.149	0.136	0.141	0.15	0.142	0.138	0.173	0.179	0.178	0.147	0.13	0.157	0.136	0.133	0.156	0.139	0.19	0.184	0.155	0.165	0.152	0.166	0.146	0.152
10.25	0.14	0.175	0.139	0.151	0.164	0.155	0.142	0.159	0.137	0.146	0.151	0.157	0.15	0.145	0.168	0.167	0.142	0.158	0.154	0.179	0.173	0.169	0.2	0.138	0.145	0.15	0.136	0.142	0.151	0.142	0.138	0.174	0.18	0.179	0.148	0.13	0.158	0.138	0.133	0.156	0.139	0.191	0.184	0.155	0.167	0.153	0.166	0.146	0.153
10.5	0.14	0.176	0.14	0.151	0.165	0.157	0.144	0.161	0.138	0.148	0.152	0.158	0.15	0.147	0.167	0.167	0.143	0.159	0.155	0.18	0.177	0.171	0.2	0.139	0.145	0.151	0.137	0.142	0.152	0.143	0.139	0.175	0.181	0.179	0.149	0.13	0.158	0.14	0.133	0.157	0.139	0.193	0.185	0.156	0.168	0.154	0.167	0.147	0.155
10.75	0.14	0.177	0.142	0.152	0.166	0.158	0.145	0.162	0.139	0.15	0.153	0.159	0.151	0.148	0.166	0.168	0.144	0.16	0.156	0.182	0.18	0.172	0.2	0.139	0.146	0.152	0.137	0.143	0.152	0.143	0.139	0.176	0.182	0.179	0.149	0.13	0.159	0.142	0.134	0.158	0.139	0.195	0.185	0.155	0.169	0.155	0.167	0.147	0.156
11	0.14	0.179	0.143	0.152	0.166	0.159	0.147	0.164	0.14	0.152	0.154	0.159	0.151	0.15	0.165	0.168	0.145	0.16	0.157	0.183	0.182	0.174	0.2	0.14	0.146	0.153	0.137	0.143	0.153	0.144	0.139	0.177	0.183	0.179	0.15	0.13	0.16	0.145	0.134	0.158	0.139	0.196	0.186	0.155	0.17	0.157	0.167	0.147	0.157
11.25	0.14	0.18	0.145	0.153	0.167	0.16	0.148	0.165	0.141	0.153	0.155	0.159	0.152	0.151	0.164	0.169	0.146	0.161	0.158	0.184	0.185	0.175	0.199	0.141	0.147	0.153	0.137	0.144	0.153	0.144	0.14	0.177	0.184	0.179	0.15	0.131	0.161	0.145	0.134	0.158	0.139	0.198	0.186	0.156	0.171	0.158	0.168	0.147	0.158
11.5	0.14	0.179	0.146	0.153	0.167	0.161	0.15	0.166	0.141	0.154	0.156	0.16	0.153	0.152	0.163	0.169	0.146	0.161	0.159	0.186	0.188	0.176	0.199	0.142	0.147	0.154	0.137	0.144	0.154	0.145	0.14	0.178	0.184	0.179	0.151	0.131	0.161	0.147	0.134	0.158	0.139	0.199	0.186	0.156	0.172	0.159	0.168	0.147	0.159
11.75	0.141	0.18	0.147	0.153	0.168	0.161	0.151	0.167	0.142	0.155	0.157	0.16	0.154	0.153	0.162	0.17	0.147	0.162	0.16	0.188	0.189	0.178	0.199	0.142	0.147	0.154	0.138	0.145	0.154	0.145	0.141	0.179	0.185	0.179	0.152	0.131	0.163	0.148	0.134	0.159	0.139	0.201	0.187	0.156	0.173	0.16	0.169	0.148	0.161
12	0.14	0.182	0.148	0.154	0.169	0.162	0.153	0.169	0.143	0.156	0.158	0.16	0.155	0.154	0.162	0.17	0.147	0.162	0.161	0.191	0.192	0.179	0.199	0.143	0.148	0.154	0.138	0.145	0.155	0.145	0.141	0.18	0.186	0.178	0.152	0.131	0.164	0.15	0.134	0.159	0.139	0.203	0.187	0.156	0.174	0.161	0.169	0.148	0.162
12.25	0.14	0.183	0.149	0.154	0.169	0.163	0.154	0.169	0.143	0.157	0.158	0.16	0.155	0.155	0.161	0.17	0.147	0.162	0.162	0.193	0.193	0.18	0.198	0.144	0.148	0.155	0.138	0.146	0.156	0.146	0.141	0.18	0.187	0.178	0.152	0.131	0.165	0.151	0.134	0.159	0.139	0.204	0.187	0.156	0.175	0.162	0.17	0.148	0.162
12.5	0.141	0.184	0.151	0.154	0.17	0.163	0.156	0.17	0.144	0.158	0.158	0.161	0.156	0.156	0.16	0.171	0.148	0.163	0.162	0.195	0.196	0.181	0.199	0.145	0.148	0.155	0.138	0.146	0.154	0.147	0.142	0.181	0.187	0.178	0.152	0.131	0.166	0.152	0.134	0.159	0.139	0.206	0.187	0.156	0.176	0.163	0.17	0.149	0.163
12.75	0.141	0.185	0.151	0.154	0.17	0.164	0.157	0.171	0.145	0.158	0.159	0.161	0.157	0.156	0.16	0.171	0.148	0.163	0.163	0.197	0.198	0.182	0.199	0.145	0.148	0.155	0.139	0.146	0.154	0.147	0.142	0.181	0.187	0.178	0.152	0.131	0.167	0.153	0.134	0.159	0.139	0.207	0.188	0.156	0.177	0.164	0.17	0.149	0.164
13	0.141	0.186	0.152	0.154	0.171	0.164	0.159	0.172	0.145	0.159	0.159	0.161	0.157	0.157	0.159	0.171	0.148	0.164	0.164	0.198	0.2	0.183	0.199	0.145	0.149	0.155	0.139	0.147	0.154	0.147	0.142	0.182	0.188	0.178	0.151	0.131	0.168	0.154	0.134	0.16	0.139	0.209	0.188	0.156	0.177	0.165	0.171	0.149	0.164
13.25	0.141	0.187	0.153	0.154	0.171	0.165	0.161	0.173	0.146	0.16	0.16	0.161	0.158	0.157	0.159	0.171	0.148	0.164	0.165	0.199	0.202	0.184	0.199	0.146	0.149	0.156	0.14	0.147	0.157	0.148	0.143	0.182	0.189	0.178	0.152	0.132	0.168	0.155	0.134	0.16	0.139	0.21	0.188	0.156	0.178	0.166	0.171	0.149	0.165
13.5	0.141	0.188	0.154	0.154	0.171	0.165	0.162	0.174	0.147	0.16	0.16	0.161	0.159	0.158	0.158	0.171	0.148	0.164	0.166	0.199	0.204	0.185	0.198	0.146	0.149	0.156	0.14	0.147	0.154	0.148	0.143	0.183	0.189	0.178	0.153	0.132	0.169	0.155	0.134	0.16	0.139	0.212	0.189	0.156	0.179	0.166	0.171	0.149	0.165
13.75	0.141	0.189	0.154	0.154	0.172	0.165	0.163	0.175	0.147	0.161	0.16	0.161	0.16	0.158	0.158	0.171	0.148	0.164	0.166	0.201	0.206	0.186	0.198	0.147	0.149	0.156	0.14	0.147	0.154	0.148	0.143	0.183	0.19	0.177	0.153	0.132	0.169	0.156	0.134	0.16	0.139	0.213	0.189	0.156	0.179	0.167	0.171	0.149	0.166
14	0.141	0.189	0.155	0.154	0.172	0.166	0.164	0.175	0.148	0.162	0.16	0.161	0.16	0.158	0.157	0.172	0.148	0.164	0.167	0.201	0.207	0.187	0.198	0.147	0.149	0.157	0.141	0.148	0.155	0.149	0.143	0.183	0.19	0.178	0.153	0.132	0.17	0.157	0.134	0.16	0.14	0.214	0.19	0.157	0.18	0.167	0.171	0.15	0.166
14.25	0.141	0.19	0.155	0.154	0.172	0.166	0.166	0.176	0.148	0.162	0.16	0.161	0.16	0.158	0.157	0.171	0.148	0.164	0.168	0.201	0.209	0.187	0.198	0.147	0.149	0.157	0.141	0.148	0.155	0.149	0.143	0.183	0.191	0.177	0.153	0.132	0.17	0.157	0.133	0.16	0.14	0.215	0.19	0.157	0.18	0.168	0.171	0.15	0.167
14.5	0.141	0.191	0.156	0.154	0.172	0.166	0.167	0.177	0.149	0.163	0.16	0.161	0.161	0.159	0.157	0.172	0.148	0.164	0.169	0.201	0.211	0.188	0.198	0.148	0.15	0.157	0.142	0.148	0.155	0.15	0.143	0.183	0.192	0.177	0.153	0.132	0.17	0.158	0.133	0.16	0.14	0.217	0.19	0.157	0.181	0.168	0.171	0.15	0.167
14.75	0.141	0.192	0.156	0.154	0.173	0.166	0.168	0.178	0.149	0.164	0.161	0.161	0.162	0.159	0.156	0.172	0.148	0.165	0.169	0.201	0.213	0.189	0.198	0.148	0.15	0.157	0.142	0.148	0.156	0.15	0.143	0.184	0.192	0.178	0.154	0.132	0.171	0.158	0.134	0.16	0.14	0.218	0.191	0.157	0.181	0.169	0.172	0.15	0.168
15	0.14	0.192	0.157	0.153	0.173	0.166	0.169	0.178	0.149	0.164	0.16	0.161	0.163	0.159	0.156	0.171	0.148	0.165	0.17	0.201	0.214	0.189	0.198	0.148	0.15	0.157	0.143	0.148	0.156	0.15	0.143	0.184	0.193	0.177	0.154	0.132	0.171	0.158	0.133	0.16	0.14	0.219	0.191	0.157	0.181	0.169	0.172	0.15	0.168
15.25	0.14	0.193	0.157	0.153	0.173	0.166	0.17	0.179	0.15	0.165	0.161	0.161	0.163	0.159	0.156	0.171	0.148	0.164	0.17	0.203	0.216	0.19	0.197	0.149	0.15	0.157	0.143	0.148	0.156	0.15	0.144	0.184	0.193	0.177	0.154	0.132	0.172	0.159	0.133	0.16	0.14	0.22	0.19	0.157	0.182	0.169	0.172	0.15	0.169
15.5	0.14	0.193	0.157	0.153	0.174	0.166	0.172	0.179	0.15	0.165	0.16	0.161	0.164	0.159	0.156	0.171	0.148	0.165	0.171	0.203	0.217	0.19	0.197	0.149	0.15	0.158	0.144	0.148	0.156	0.151	0.144	0.184	0.194	0.177	0.154	0.132	0.173	0.159	0.133	0.16	0.14	0.222	0.191	0.157	0.182	0.17	0.172	0.151	0.169
15.75	0.14	0.194	0.158	0.153	0.174	0.166	0.173	0.18	0.15	0.165	0.16	0.161	0.165	0.159	0.155	0.171	0.148	0.165	0.172	0.203	0.218	0.191	0.197	0.15	0.15	0.158	0.144	0.149	0.156	0.151	0.144	0.184	0.194	0.177	0.154	0.132	0.173	0.159	0.133	0.16	0.14	0.223	0.191	0.157	0.183	0.17	0.173	0.151	0.17
16	0.14	0.194	0.158	0.154	0.174	0.166	0.174	0.18	0.15	0.166	0.16	0.161	0.165	0.159	0.155	0.171	0.148	0.164	0.172	0.204	0.218	0.191	0.197	0.15	0.15	0.158	0.145	0.148	0.156	0.151	0.144	0.184	0.194	0.177	0.154	0.132	0.174	0.159	0.133	0.16	0.14	0.224	0.191	0.157	0.183	0.171	0.173	0.151	0.171
16.25	0.14	0.195	0.159	0.154	0.174	0.166	0.175	0.181	0.15	0.166	0.16	0.161	0.166	0.159	0.155	0.171	0.148	0.164	0.172	0.205	0.219	0.191	0.197	0.151	0.15	0.158	0.145	0.149	0.156	0.152	0.144	0.184	0.195	0.177	0.154	0.132	0.175	0.16	0.133	0.16	0.14	0.225	0.191	0.158	0.183	0.171	0.173	0.151	0.172
16.5	0.14	0.195	0.159	0.154	0.174	0.166	0.176	0.181	0.15	0.166	0.16	0.161	0.166	0.159	0.154	0.17	0.148	0.164	0.173	0.205	0.22	0.191	0.196	0.151	0.15	0.158	0.146	0.149	0.156	0.152	0.144	0.184	0.195	0.177	0.154	0.132	0.175	0.16	0.132	0.16	0.14	0.227	0.191	0.158	0.184	0.172	0.173	0.151	0.172
16.75	0.139	0.195	0.159	0.154	0.175	0.166	0.178	0.182	0.151	0.167	0.16	0.161	0.167	0.159	0.154	0.17	0.148	0.164	0.173	0.205	0.221	0.192	0.196	0.151	0.15	0.158	0.146	0.149	0.157	0.152	0.144	0.185	0.195	0.177	0.154	0.132	0.176	0.16	0.132	0.161	0.14	0.228	0.191	0.158	0.184	0.172	0.173	0.151	0.173
17	0.139	0.196	0.159	0.154	0.175	0.165	0.179	0.182	0.15	0.167	0.16	0.161	0.167	0.159	0.154	0.17	0.148	0.164	0.174	0.206	0.222	0.192	0.196	0.151	0.15	0.158	0.146	0.149	0.161	0.152	0.144	0.184	0.196	0.176	0.154	0.132	0.176	0.16	0.132	0.16	0.14	0.229	0.191	0.158	0.184	0.173	0.173	0.151	0.173
17.25	0.139	0.196	0.16	0.154	0.175	0.165	0.18	0.183	0.151	0.167	0.159	0.16	0.168	0.159	0.154	0.17	0.147	0.164	0.174	0.206	0.222	0.192	0.196	0.152	0.15	0.158	0.147	0.149	0.161	0.153	0.144	0.185	0.196	0.177	0.154	0.132	0.176	0.161	0.132	0.16	0.14	0.231	0.192	0.158	0.185	0.172	0.173	0.151	0.173
17.5	0.139	0.196	0.16	0.154	0.175	0.165	0.181	0.184	0.151	0.167	0.16	0.16	0.168	0.159	0.154	0.17	0.148	0.164	0.174	0.206	0.223	0.192	0.195	0.152	0.15	0.158	0.147	0.149	0.161	0.153	0.144	0.185	0.196	0.176	0.154	0.132	0.177	0.161	0.132	0.16	0.14	0.232	0.192	0.158	0.185	0.173	0.173	0.151	0.174
17.75	0.139	0.197	0.16	0.153	0.175	0.165	0.183	0.184	0.151	0.168	0.159	0.16	0.168	0.159	0.154	0.169	0.147	0.163	0.175	0.206	0.224	0.193	0.195	0.152	0.15	0.158	0.147	0.149	0.161	0.153	0.144	0.185	0.197	0.176	0.154	0.132	0.177	0.161	0.131	0.16	0.14	0.233	0.192	0.158	0.185	0.173	0.173	0.151	0.174
18	0.138	0.197	0.161	0.153	0.175	0.165	0.184	0.185	0.151	0.168	0.16	0.16	0.169	0.159	0.154	0.169	0.147	0.163	0.175	0.206	0.224	0.193	0.195	0.153	0.151	0.158	0.148	0.149	0.162	0.153	0.144	0.185	0.197	0.176	0.155	0.132	0.177	0.161	0.131	0.16	0.14	0.234	0.192	0.158	0.185	0.173	0.173	0.151	0.174
18.25	0.138	0.197	0.161	0.153	0.175	0.165	0.185	0.185	0.151	0.168	0.159	0.16	0.169	0.158	0.153	0.169	0.147	0.163	0.175	0.205	0.224	0.193	0.195	0.153	0.15	0.158	0.148	0.149	0.161	0.153	0.144	0.185	0.196	0.176	0.155	0.132	0.177	0.161	0.131	0.16	0.14	0.235	0.193	0.158	0.185	0.173	0.173	0.151	0.175
18.5	0.138	0.197	0.161	0.153	0.176	0.165	0.186	0.185	0.152	0.168	0.159	0.159	0.169	0.159	0.153	0.169	0.146	0.163	0.176	0.205	0.224	0.193	0.195	0.153	0.151	0.158	0.148	0.149	0.161	0.153	0.144	0.185	0.196	0.176	0.155	0.132	0.177	0.161	0.131	0.16	0.14	0.237	0.193	0.159	0.186	0.173	0.173	0.151	0.175
18.75	0.138	0.197	0.162	0.152	0.176	0.164	0.187	0.186	0.152	0.169	0.159	0.159	0.17	0.159	0.153	0.168	0.146	0.163	0.176	0.205	0.225	0.193	0.195	0.153	0.15	0.158	0.148	0.149	0.161	0.153	0.144	0.185	0.196	0.176	0.155	0.132	0.177	0.162	0.131	0.16	0.14	0.238	0.194	0.159	0.186	0.174	0.173	0.152	0.175
19	0.137	0.197	0.162	0.152	0.176	0.164	0.188	0.186	0.151	0.169	0.159	0.159	0.17	0.158	0.153	0.168	0.146	0.162	0.176	0.205	0.225	0.193	0.195	0.153	0.15	0.158	0.148	0.149	0.161	0.154	0.143	0.184	0.196	0.176	0.156	0.132	0.177	0.162	0.13	0.16	0.14	0.239	0.194	0.159	0.186	0.174	0.173	0.151	0.176
19.25	0.137	0.197	0.162	0.152	0.176	0.164	0.189	0.186	0.151	0.169	0.159	0.158	0.17	0.158	0.153	0.168	0.145	0.162	0.176	0.205	0.225	0.193	0.194	0.153	0.15	0.158	0.149	0.149	0.161	0.153	0.143	0.184	0.196	0.176	0.156	0.132	0.177	0.161	0.13	0.159	0.14	0.24	0.194	0.159	0.186	0.174	0.173	0.151	0.176
19.5	0.137	0.198	0.162	0.152	0.176	0.164	0.19	0.187	0.152	0.169	0.159	0.158	0.171	0.158	0.153	0.167	0.146	0.162	0.176	0.205	0.225	0.193	0.194	0.154	0.15	0.158	0.149	0.149	0.161	0.154	0.143	0.184	0.196	0.176	0.155	0.132	0.178	0.162	0.13	0.159	0.14	0.241	0.194	0.159	0.186	0.175	0.173	0.152	0.176
19.75	0.136	0.198	0.163	0.152	0.176	0.164	0.191	0.187	0.152	0.169	0.159	0.158	0.171	0.158	0.152	0.167	0.146	0.162	0.176	0.204	0.226	0.193	0.194	0.154	0.15	0.158	0.149	0.149	0.161	0.154	0.143	0.184	0.197	0.176	0.155	0.132	0.178	0.162	0.13	0.159	0.14	0.242	0.194	0.159	0.186	0.175	0.173	0.151	0.177
20	0.136	0.198	0.163	0.153	0.176	0.163	0.193	0.187	0.151	0.169	0.158	0.158	0.172	0.158	0.152	0.167	0.146	0.162	0.176	0.205	0.226	0.193	0.194	0.154	0.15	0.157	0.149	0.149	0.161	0.154	0.143	0.184	0.197	0.176	0.156	0.132	0.179	0.162	0.13	0.16	0.14	0.243	0.194	0.159	0.186	0.175	0.173	0.152	0.178
20.25	0.136	0.197	0.163	0.153	0.176	0.163	0.193	0.187	0.151	0.169	0.158	0.157	0.172	0.158	0.152	0.166	0.145	0.161	0.176	0.205	0.226	0.193	0.193	0.154	0.15	0.157	0.149	0.148	0.161	0.154	0.143	0.183	0.197	0.176	0.156	0.132	0.179	0.162	0.129	0.159	0.14	0.244	0.194	0.159	0.186	0.175	0.173	0.151	0.178
20.5	0.136	0.197	0.163	0.153	0.176	0.163	0.195	0.188	0.151	0.17	0.158	0.157	0.172	0.158	0.152	0.166	0.145	0.161	0.177	0.206	0.226	0.193	0.193	0.154	0.15	0.157	0.15	0.149	0.161	0.154	0.143	0.183	0.197	0.176	0.156	0.132	0.18	0.162	0.13	0.159	0.14	0.245	0.194	0.16	0.187	0.175	0.173	0.152	0.178
20.75	0.135	0.197	0.164	0.153	0.176	0.163	0.196	0.188	0.151	0.17	0.158	0.157	0.173	0.158	0.152	0.166	0.145	0.161	0.177	0.205	0.226	0.193	0.193	0.155	0.15	0.157	0.15	0.149	0.159	0.154	0.143	0.183	0.197	0.176	0.156	0.132	0.18	0.162	0.129	0.159	0.139	0.246	0.194	0.16	0.187	0.176	0.173	0.152	0.179
21	0.135	0.197	0.164	0.153	0.177	0.163	0.197	0.188	0.151	0.17	0.158	0.157	0.173	0.158	0.152	0.166	0.145	0.16	0.177	0.205	0.226	0.193	0.193	0.155	0.15	0.157	0.15	0.149	0.158	0.154	0.143	0.183	0.198	0.175	0.156	0.132	0.181	0.163	0.129	0.159	0.139	0.247	0.194	0.16	0.187	0.176	0.173	0.152	0.179
21.25	0.135	0.197	0.164	0.153	0.177	0.163	0.198	0.188	0.151	0.17	0.158	0.156	0.173	0.158	0.151	0.166	0.145	0.16	0.177	0.205	0.226	0.193	0.193	0.155	0.15	0.157	0.15	0.148	0.158	0.154	0.143	0.183	0.198	0.175	0.156	0.132	0.181	0.163	0.129	0.159	0.139	0.248	0.194	0.16	0.187	0.176	0.173	0.152	0.179
21.5	0.134	0.197	0.164	0.153	0.176	0.162	0.199	0.189	0.151	0.17	0.158	0.156	0.174	0.158	0.151	0.165	0.145	0.16	0.177	0.205	0.227	0.193	0.192	0.155	0.15	0.156	0.15	0.148	0.158	0.154	0.143	0.183	0.198	0.175	0.157	0.132	0.181	0.163	0.129	0.159	0.139	0.249	0.194	0.16	0.187	0.176	0.172	0.152	0.179
21.75	0.134	0.196	0.164	0.153	0.176	0.162	0.201	0.189	0.151	0.17	0.158	0.156	0.174	0.158	0.151	0.165	0.145	0.16	0.177	0.205	0.227	0.193	0.192	0.155	0.15	0.156	0.15	0.149	0.159	0.155	0.143	0.183	0.198	0.175	0.156	0.132	0.181	0.163	0.129	0.159	0.139	0.251	0.194	0.16	0.187	0.177	0.172	0.152	0.18
22	0.134	0.196	0.164	0.153	0.176	0.162	0.202	0.189	0.151	0.17	0.158	0.155	0.174	0.157	0.151	0.165	0.144	0.159	0.177	0.205	0.227	0.193	0.192	0.155	0.149	0.156	0.15	0.148	0.159	0.155	0.142	0.182	0.198	0.175	0.156	0.132	0.181	0.163	0.129	0.159	0.139	0.251	0.194	0.16	0.187	0.177	0.172	0.152	0.18
22.25	0.134	0.196	0.165	0.153	0.177	0.162	0.203	0.189	0.151	0.17	0.158	0.155	0.174	0.158	0.151	0.165	0.144	0.159	0.177	0.206	0.226	0.193	0.192	0.155	0.149	0.156	0.151	0.148	0.159	0.155	0.142	0.182	0.199	0.175	0.157	0.132	0.181	0.164	0.129	0.159	0.139	0.252	0.194	0.16	0.187	0.177	0.171	0.152	0.18
22.5	0.133	0.196	0.165	0.152	0.176	0.162	0.203	0.19	0.151	0.17	0.158	0.155	0.174	0.157	0.151	0.165	0.144	0.159	0.177	0.205	0.226	0.193	0.192	0.156	0.149	0.156	0.151	0.148	0.159	0.155	0.142	0.182	0.199	0.175	0.156	0.132	0.181	0.163	0.129	0.158	0.139	0.253	0.194	0.161	0.187	0.177	0.171	0.152	0.18
22.75	0.133	0.195	0.165	0.152	0.176	0.162	0.204	0.19	0.15	0.17	0.157	0.154	0.174	0.157	0.151	0.164	0.143	0.158	0.177	0.205	0.226	0.193	0.192	0.156	0.149	0.156	0.151	0.148	0.159	0.155	0.141	0.182	0.199	0.175	0.157	0.132	0.181	0.163	0.128	0.158	0.139	0.254	0.195	0.161	0.187	0.177	0.171	0.152	0.18
23	0.133	0.195	0.165	0.152	0.176	0.161	0.206	0.19	0.15	0.17	0.158	0.154	0.175	0.157	0.15	0.164	0.143	0.158	0.177	0.204	0.227	0.193	0.192	0.156	0.149	0.156	0.151	0.148	0.159	0.155	0.141	0.181	0.199	0.175	0.157	0.131	0.181	0.164	0.128	0.158	0.139	0.255	0.195	0.161	0.187	0.177	0.171	0.152	0.18
23.25	0.133	0.195	0.165	0.152	0.176	0.161	0.207	0.19	0.15	0.17	0.158	0.154	0.175	0.157	0.15	0.164	0.143	0.158	0.178	0.204	0.227	0.193	0.191	0.156	0.149	0.156	0.151	0.148	0.158	0.155	0.141	0.181	0.199	0.175	0.157	0.132	0.182	0.164	0.128	0.158	0.139	0.256	0.195	0.161	0.187	0.178	0.171	0.152	0.18
23.5	0.132	0.194	0.165	0.152	0.176	0.161	0.208	0.19	0.15	0.17	0.158	0.154	0.175	0.157	0.15	0.164	0.143	0.158	0.178	0.204	0.227	0.193	0.191	0.156	0.149	0.155	0.151	0.148	0.158	0.155	0.141	0.181	0.2	0.175	0.157	0.131	0.182	0.164	0.128	0.158	0.139	0.257	0.196	0.161	0.187	0.178	0.171	0.152	0.181
23.75	0.132	0.194	0.165	0.152	0.176	0.161	0.209	0.19	0.15	0.169	0.157	0.153	0.175	0.157	0.15	0.163	0.143	0.157	0.177	0.204	0.227	0.193	0.191	0.156	0.149	0.155	0.151	0.147	0.158	0.155	0.141	0.181	0.2	0.175	0.157	0.131	0.182	0.164	0.128	0.157	0.139	0.257	0.196	0.161	0.187	0.178	0.171	0.152	0.181
24	0.132	0.194	0.165	0.152	0.176	0.161	0.21	0.19	0.15	0.169	0.158	0.153	0.175	0.157	0.15	0.163	0.143	0.157	0.178	0.204	0.227	0.193	0.191	0.156	0.148	0.155	0.152	0.147	0.158	0.155	0.141	0.181	0.2	0.174	0.157	0.131	0.183	0.164	0.128	0.158	0.139	0.258	0.196	0.161	0.188	0.178	0.17	0.152	0.181
24.25	0.131	0.193	0.165	0.152	0.176	0.16	0.211	0.19	0.149	0.169	0.157	0.153	0.176	0.157	0.15	0.163	0.143	0.157	0.178	0.204	0.227	0.193	0.191	0.156	0.148	0.155	0.152	0.147	0.158	0.155	0.141	0.18	0.201	0.175	0.157	0.131	0.183	0.164	0.128	0.157	0.139	0.259	0.196	0.161	0.188	0.179	0.17	0.152	0.181
24.5	0.131	0.192	0.165	0.152	0.176	0.16	0.212	0.19	0.149	0.169	0.157	0.152	0.176	0.157	0.149	0.163	0.143	0.156	0.178	0.203	0.227	0.193	0.19	0.156	0.148	0.154	0.152	0.147	0.157	0.155	0.14	0.18	0.201	0.174	0.157	0.131	0.183	0.164	0.128	0.157	0.139	0.259	0.196	0.161	0.188	0.179	0.17	0.152	0.181
24.75	0.131	0.192	0.165	0.153	0.176	0.16	0.212	0.19	0.149	0.169	0.157	0.152	0.176	0.157	0.149	0.163	0.142	0.156	0.178	0.204	0.227	0.193	0.191	0.156	0.148	0.154	0.152	0.147	0.157	0.155	0.14	0.18	0.2	0.174	0.157	0.131	0.184	0.164	0.128	0.157	0.139	0.26	0.196	0.162	0.188	0.179	0.17	0.152	0.181
25	0.13	0.191	0.165	0.153	0.175	0.16	0.214	0.19	0.149	0.169	0.157	0.152	0.176	0.157	0.149	0.162	0.142	0.156	0.178	0.204	0.227	0.193	0.19	0.156	0.148	0.154	0.152	0.147	0.157	0.155	0.14	0.18	0.201	0.174	0.157	0.131	0.184	0.165	0.128	0.157	0.139	0.261	0.195	0.162	0.188	0.179	0.169	0.152	0.182
25.25	0.13	0.191	0.166	0.153	0.175	0.16	0.214	0.19	0.149	0.169	0.158	0.152	0.176	0.156	0.149	0.162	0.142	0.155	0.178	0.204	0.227	0.192	0.19	0.156	0.148	0.154	0.152	0.147	0.157	0.155	0.14	0.18	0.201	0.174	0.157	0.131	0.184	0.165	0.128	0.157	0.139	0.261	0.195	0.162	0.188	0.18	0.167	0.152	0.182
25.5	0.13	0.19	0.166	0.152	0.175	0.16	0.216	0.19	0.149	0.169	0.158	0.151	0.176	0.157	0.149	0.162	0.142	0.155	0.178	0.203	0.227	0.192	0.19	0.156	0.148	0.153	0.152	0.147	0.157	0.156	0.14	0.18	0.202	0.174	0.158	0.131	0.184	0.165	0.128	0.157	0.139	0.262	0.195	0.162	0.188	0.18	0.168	0.152	0.181
25.75	0.13	0.19	0.166	0.152	0.175	0.159	0.217	0.19	0.148	0.168	0.157	0.151	0.176	0.156	0.149	0.162	0.142	0.155	0.178	0.203	0.227	0.192	0.19	0.156	0.148	0.153	0.152	0.147	0.157	0.155	0.139	0.179	0.201	0.174	0.157	0.131	0.184	0.165	0.128	0.156	0.139	0.262	0.195	0.162	0.188	0.18	0.168	0.152	0.181
26	0.129	0.189	0.165	0.152	0.175	0.159	0.217	0.19	0.148	0.168	0.158	0.151	0.176	0.156	0.149	0.162	0.142	0.154	0.178	0.203	0.227	0.192	0.19	0.156	0.148	0.153	0.152	0.147	0.157	0.156	0.139	0.179	0.202	0.174	0.158	0.131	0.184	0.165	0.128	0.157	0.139	0.263	0.195	0.162	0.188	0.18	0.167	0.152	0.181
26.25	0.129	0.189	0.166	0.152	0.174	0.159	0.218	0.189	0.148	0.168	0.157	0.151	0.176	0.156	0.149	0.162	0.141	0.154	0.178	0.203	0.227	0.192	0.19	0.156	0.147	0.153	0.152	0.146	0.157	0.156	0.139	0.179	0.202	0.174	0.158	0.131	0.184	0.165	0.128	0.156	0.139	0.263	0.196	0.162	0.189	0.18	0.168	0.152	0.181
26.5	0.129	0.189	0.166	0.152	0.174	0.159	0.219	0.19	0.148	0.168	0.157	0.151	0.176	0.156	0.149	0.162	0.141	0.154	0.178	0.203	0.227	0.193	0.19	0.157	0.148	0.153	0.152	0.147	0.157	0.156	0.139	0.179	0.202	0.174	0.158	0.131	0.185	0.165	0.128	0.156	0.139	0.264	0.196	0.163	0.189	0.18	0.168	0.152	0.181
26.75	0.128	0.188	0.165	0.152	0.173	0.159	0.22	0.189	0.148	0.168	0.157	0.15	0.176	0.156	0.148	0.161	0.141	0.154	0.178	0.203	0.227	0.192	0.19	0.156	0.147	0.152	0.152	0.146	0.157	0.156	0.138	0.179	0.202	0.174	0.158	0.131	0.184	0.165	0.128	0.156	0.139	0.264	0.196	0.162	0.189	0.18	0.167	0.152	0.181
27	0.128	0.188	0.165	0.151	0.173	0.159	0.221	0.189	0.147	0.168	0.157	0.15	0.176	0.156	0.148	0.161	0.14	0.153	0.178	0.203	0.227	0.192	0.19	0.156	0.147	0.152	0.152	0.146	0.157	0.156	0.138	0.179	0.202	0.174	0.158	0.131	0.184	0.165	0.127	0.156	0.139	0.265	0.196	0.163	0.189	0.18	0.167	0.152	0.18
27.25	0.128	0.187	0.166	0.152	0.173	0.159	0.222	0.189	0.147	0.168	0.157	0.15	0.177	0.156	0.148	0.161	0.141	0.153	0.178	0.203	0.227	0.192	0.19	0.156	0.147	0.152	0.152	0.146	0.157	0.156	0.138	0.179	0.202	0.174	0.158	0.131	0.185	0.166	0.128	0.156	0.139	0.265	0.196	0.163	0.189	0.18	0.167	0.152	0.181
27.5	0.127	0.187	0.165	0.151	0.173	0.158	0.223	0.189	0.147	0.168	0.157	0.149	0.177	0.156	0.148	0.16	0.14	0.153	0.178	0.203	0.227	0.192	0.19	0.156	0.147	0.152	0.152	0.146	0.156	0.156	0.137	0.178	0.203	0.174	0.158	0.131	0.185	0.165	0.127	0.155	0.139	0.265	0.196	0.163	0.189	0.18	0.167	0.152	0.18
27.75	0.127	0.186	0.165	0.152	0.172	0.158	0.224	0.188	0.147	0.167	0.157	0.149	0.177	0.156	0.148	0.16	0.14	0.152	0.178	0.203	0.228	0.192	0.189	0.156	0.147	0.151	0.152	0.146	0.156	0.156	0.137	0.178	0.203	0.173	0.157	0.131	0.185	0.166	0.127	0.155	0.138	0.265	0.196	0.163	0.189	0.181	0.167	0.152	0.18
28	0.127	0.186	0.165	0.152	0.172	0.158	0.225	0.188	0.146	0.167	0.157	0.149	0.177	0.156	0.148	0.16	0.14	0.152	0.178	0.203	0.227	0.192	0.189	0.156	0.147	0.151	0.152	0.146	0.156	0.156	0.137	0.178	0.203	0.173	0.157	0.131	0.185	0.166	0.127	0.155	0.139	0.265	0.196	0.163	0.189	0.181	0.165	0.152	0.18
28.25	0.126	0.185	0.165	0.152	0.172	0.158	0.225	0.188	0.146	0.167	0.157	0.149	0.177	0.155	0.147	0.16	0.141	0.152	0.178	0.203	0.227	0.191	0.189	0.156	0.146	0.151	0.152	0.145	0.156	0.156	0.137	0.178	0.203	0.173	0.157	0.131	0.186	0.166	0.127	0.155	0.138	0.266	0.196	0.163	0.189	0.182	0.166	0.152	0.18
28.5	0.127	0.185	0.165	0.152	0.171	0.158	0.226	0.187	0.146	0.167	0.157	0.149	0.177	0.155	0.147	0.16	0.14	0.151	0.178	0.202	0.227	0.191	0.189	0.156	0.146	0.151	0.152	0.146	0.156	0.156	0.137	0.178	0.203	0.173	0.157	0.131	0.186	0.166	0.127	0.155	0.139	0.266	0.196	0.163	0.189	0.182	0.166	0.152	0.18
28.75	0.126	0.184	0.165	0.152	0.171	0.158	0.227	0.187	0.146	0.167	0.158	0.149	0.178	0.155	0.147	0.16	0.14	0.151	0.178	0.203	0.227	0.191	0.189	0.156	0.146	0.15	0.152	0.145	0.156	0.156	0.137	0.178	0.203	0.173	0.157	0.131	0.186	0.166	0.127	0.155	0.139	0.266	0.195	0.163	0.189	0.182	0.163	0.152	0.18
29	0.126	0.184	0.165	0.152	0.171	0.157	0.228	0.187	0.146	0.166	0.158	0.148	0.178	0.155	0.147	0.16	0.14	0.151	0.178	0.203	0.227	0.191	0.189	0.156	0.146	0.15	0.152	0.145	0.155	0.156	0.137	0.178	0.203	0.173	0.157	0.131	0.187	0.166	0.127	0.155	0.139	0.266	0.195	0.163	0.189	0.183	0.163	0.152	0.18
29.25	0.126	0.183	0.165	0.152	0.17	0.157	0.229	0.187	0.145	0.166	0.158	0.148	0.177	0.155	0.147	0.159	0.14	0.151	0.178	0.203	0.228	0.191	0.188	0.156	0.146	0.15	0.151	0.145	0.156	0.156	0.136	0.177	0.203	0.172	0.157	0.13	0.187	0.166	0.127	0.155	0.139	0.266	0.195	0.164	0.189	0.183	0.164	0.152	0.18
29.5	0.126	0.183	0.164	0.152	0.17	0.157	0.23	0.186	0.145	0.166	0.158	0.148	0.178	0.155	0.147	0.159	0.14	0.15	0.178	0.202	0.227	0.191	0.188	0.156	0.146	0.149	0.152	0.145	0.156	0.156	0.136	0.177	0.203	0.172	0.156	0.13	0.187	0.166	0.127	0.155	0.138	0.266	0.194	0.163	0.189	0.183	0.163	0.152	0.18
29.75	0.125	0.183	0.164	0.152	0.17	0.157	0.231	0.186	0.145	0.166	0.158	0.147	0.177	0.155	0.146	0.159	0.139	0.15	0.178	0.202	0.227	0.191	0.189	0.156	0.145	0.149	0.151	0.145	0.156	0.156	0.136	0.177	0.203	0.172	0.157	0.13	0.187	0.166	0.127	0.155	0.139	0.267	0.195	0.164	0.189	0.183	0.163	0.152	0.18
30	0.125	0.182	0.165	0.152	0.169	0.157	0.231	0.186	0.145	0.166	0.158	0.147	0.178	0.155	0.146	0.159	0.139	0.15	0.178	0.202	0.227	0.191	0.189	0.156	0.145	0.149	0.151	0.145	0.156	0.156	0.136	0.177	0.203	0.172	0.157	0.13	0.187	0.166	0.127	0.155	0.139	0.267	0.196	0.164	0.189	0.183	0.164	0.152	0.179
30.25	0.125	0.182	0.164	0.152	0.169	0.157	0.232	0.186	0.144	0.165	0.158	0.147	0.178	0.155	0.146	0.159	0.139	0.149	0.178	0.202	0.227	0.191	0.189	0.156	0.145	0.149	0.151	0.145	0.155	0.156	0.135	0.177	0.203	0.172	0.157	0.13	0.187	0.166	0.127	0.154	0.138	0.267	0.196	0.164	0.19	0.183	0.164	0.152	0.179
30.5	0.125	0.182	0.164	0.152	0.169	0.157	0.233	0.186	0.144	0.165	0.158	0.147	0.178	0.155	0.146	0.159	0.139	0.149	0.179	0.202	0.227	0.191	0.189	0.156	0.145	0.149	0.151	0.145	0.156	0.156	0.135	0.177	0.203	0.172	0.157	0.13	0.187	0.167	0.127	0.154	0.138	0.267	0.196	0.164	0.19	0.184	0.164	0.152	0.179
30.75	0.125	0.181	0.164	0.151	0.168	0.157	0.234	0.186	0.144	0.165	0.158	0.147	0.178	0.155	0.146	0.158	0.139	0.149	0.178	0.202	0.227	0.191	0.189	0.156	0.145	0.149	0.151	0.145	0.156	0.156	0.135	0.177	0.203	0.172	0.157	0.13	0.187	0.167	0.127	0.154	0.138	0.267	0.196	0.164	0.19	0.184	0.164	0.152	0.178
31	0.124	0.181	0.164	0.151	0.168	0.157	0.234	0.185	0.144	0.165	0.158	0.147	0.178	0.155	0.146	0.158	0.139	0.148	0.178	0.202	0.227	0.191	0.189	0.156	0.145	0.149	0.151	0.144	0.156	0.156	0.134	0.177	0.203	0.172	0.157	0.13	0.188	0.167	0.127	0.154	0.138	0.267	0.196	0.165	0.19	0.183	0.164	0.152	0.178
31.25	0.124	0.18	0.164	0.151	0.168	0.156	0.235	0.185	0.144	0.165	0.158	0.146	0.178	0.155	0.146	0.158	0.139	0.148	0.179	0.202	0.227	0.191	0.189	0.156	0.144	0.149	0.151	0.144	0.155	0.156	0.134	0.176	0.203	0.172	0.157	0.13	0.188	0.167	0.127	0.154	0.138	0.267	0.196	0.165	0.189	0.184	0.164	0.152	0.178
31.5	0.124	0.18	0.164	0.151	0.167	0.156	0.235	0.185	0.144	0.164	0.158	0.146	0.178	0.154	0.146	0.158	0.138	0.148	0.178	0.201	0.227	0.191	0.188	0.156	0.144	0.148	0.151	0.144	0.155	0.156	0.134	0.176	0.203	0.172	0.156	0.13	0.188	0.167	0.127	0.154	0.138	0.267	0.196	0.165	0.189	0.184	0.163	0.152	0.178
31.75	0.124	0.18	0.164	0.151	0.167	0.156	0.235	0.185	0.143	0.164	0.157	0.146	0.178	0.154	0.145	0.158	0.138	0.148	0.178	0.201	0.227	0.191	0.188	0.156	0.144	0.148	0.151	0.144	0.155	0.156	0.134	0.176	0.203	0.171	0.156	0.13	0.188	0.167	0.127	0.153	0.138	0.267	0.196	0.165	0.189	0.185	0.164	0.152	0.178
32	0.124	0.179	0.163	0.151	0.167	0.156	0.236	0.185	0.143	0.164	0.157	0.146	0.178	0.154	0.145	0.158	0.138	0.147	0.178	0.201	0.227	0.19	0.188	0.156	0.144	0.148	0.151	0.144	0.155	0.156	0.133	0.176	0.203	0.171	0.156	0.13	0.189	0.167	0.127	0.154	0.138	0.266	0.197	0.165	0.189	0.185	0.164	0.152	0.178
32.25	0.123	0.179	0.163	0.151	0.166	0.156	0.237	0.184	0.143	0.164	0.158	0.146	0.179	0.154	0.145	0.157	0.138	0.147	0.178	0.2	0.228	0.19	0.187	0.155	0.144	0.147	0.151	0.144	0.155	0.156	0.133	0.176	0.203	0.171	0.156	0.13	0.189	0.167	0.127	0.154	0.138	0.266	0.196	0.165	0.189	0.186	0.163	0.152	0.178
32.5	0.123	0.178	0.163	0.151	0.166	0.156	0.237	0.184	0.143	0.163	0.157	0.145	0.178	0.154	0.145	0.157	0.138	0.147	0.178	0.2	0.227	0.19	0.188	0.155	0.143	0.147	0.15	0.143	0.155	0.156	0.133	0.176	0.203	0.171	0.156	0.13	0.189	0.167	0.127	0.153	0.138	0.266	0.196	0.165	0.189	0.185	0.163	0.152	0.177
32.75	0.123	0.178	0.163	0.151	0.166	0.155	0.237	0.184	0.142	0.163	0.158	0.145	0.179	0.153	0.145	0.157	0.138	0.146	0.178	0.2	0.227	0.19	0.187	0.155	0.143	0.147	0.15	0.143	0.155	0.156	0.133	0.175	0.203	0.171	0.156	0.13	0.189	0.167	0.127	0.154	0.138	0.266	0.195	0.165	0.189	0.186	0.162	0.152	0.177
33	0.123	0.178	0.162	0.151	0.165	0.155	0.238	0.184	0.142	0.163	0.159	0.145	0.179	0.153	0.145	0.157	0.138	0.146	0.178	0.2	0.227	0.19	0.187	0.155	0.143	0.147	0.15	0.143	0.155	0.156	0.133	0.176	0.203	0.17	0.156	0.13	0.189	0.167	0.127	0.154	0.138	0.266	0.195	0.165	0.189	0.186	0.162	0.152	0.178
33.25	0.123	0.178	0.162	0.151	0.165	0.155	0.238	0.183	0.142	0.163	0.158	0.144	0.179	0.153	0.144	0.157	0.138	0.146	0.178	0.2	0.227	0.19	0.187	0.155	0.143	0.147	0.15	0.143	0.155	0.156	0.133	0.176	0.203	0.17	0.155	0.13	0.19	0.167	0.127	0.153	0.138	0.265	0.195	0.165	0.189	0.186	0.162	0.153	0.177
33.5	0.122	0.178	0.162	0.151	0.164	0.155	0.237	0.183	0.142	0.162	0.158	0.144	0.179	0.153	0.144	0.156	0.137	0.146	0.178	0.2	0.227	0.19	0.187	0.155	0.143	0.146	0.15	0.143	0.155	0.156	0.132	0.175	0.203	0.17	0.155	0.129	0.19	0.167	0.127	0.153	0.138	0.265	0.195	0.165	0.189	0.185	0.162	0.152	0.177
33.75	0.122	0.177	0.162	0.151	0.164	0.155	0.238	0.183	0.141	0.162	0.158	0.144	0.179	0.153	0.144	0.156	0.137	0.145	0.178	0.2	0.227	0.19	0.187	0.155	0.143	0.146	0.149	0.143	0.155	0.156	0.132	0.175	0.203	0.17	0.155	0.129	0.19	0.167	0.127	0.153	0.137	0.265	0.195	0.165	0.19	0.185	0.162	0.152	0.176
34	0.122	0.177	0.162	0.151	0.164	0.155	0.238	0.183	0.141	0.162	0.158	0.144	0.179	0.153	0.144	0.156	0.137	0.145	0.178	0.2	0.227	0.19	0.187	0.155	0.142	0.146	0.15	0.143	0.155	0.156	0.132	0.175	0.203	0.17	0.155	0.129	0.19	0.167	0.128	0.153	0.138	0.265	0.196	0.166	0.19	0.185	0.162	0.153	0.176
34.25	0.122	0.177	0.162	0.15	0.164	0.155	0.238	0.183	0.141	0.162	0.158	0.144	0.179	0.153	0.144	0.156	0.137	0.145	0.178	0.2	0.227	0.19	0.187	0.155	0.142	0.146	0.149	0.143	0.155	0.156	0.131	0.175	0.203	0.17	0.155	0.13	0.19	0.167	0.127	0.153	0.138	0.265	0.195	0.166	0.19	0.185	0.162	0.152	0.176
34.5	0.122	0.177	0.162	0.15	0.163	0.155	0.238	0.183	0.141	0.161	0.158	0.144	0.179	0.153	0.144	0.156	0.137	0.145	0.178	0.2	0.227	0.19	0.187	0.155	0.142	0.146	0.149	0.143	0.155	0.156	0.131	0.175	0.203	0.17	0.154	0.129	0.19	0.168	0.127	0.153	0.138	0.265	0.195	0.166	0.19	0.185	0.162	0.153	0.176
34.75	0.122	0.177	0.161	0.15	0.163	0.155	0.237	0.183	0.141	0.161	0.158	0.143	0.179	0.153	0.144	0.156	0.137	0.144	0.178	0.2	0.227	0.19	0.187	0.155	0.142	0.146	0.149	0.142	0.155	0.156	0.131	0.175	0.202	0.17	0.154	0.129	0.19	0.168	0.127	0.152	0.137	0.264	0.196	0.166	0.19	0.185	0.162	0.153	0.175
35	0.122	0.177	0.161	0.15	0.163	0.155	0.238	0.183	0.141	0.161	0.158	0.143	0.179	0.153	0.144	0.156	0.136	0.144	0.178	0.2	0.227	0.19	0.187	0.154	0.142	0.146	0.149	0.142	0.155	0.156	0.131	0.175	0.203	0.17	0.155	0.129	0.19	0.168	0.127	0.152	0.138	0.264	0.196	0.166	0.19	0.186	0.163	0.153	0.175
35.25	0.121	0.176	0.161	0.149	0.162	0.154	0.237	0.183	0.14	0.161	0.158	0.143	0.179	0.153	0.143	0.155	0.136	0.144	0.178	0.199	0.227	0.189	0.187	0.154	0.142	0.145	0.149	0.142	0.156	0.156	0.13	0.175	0.203	0.169	0.155	0.129	0.19	0.167	0.127	0.152	0.137	0.264	0.196	0.166	0.189	0.185	0.162	0.152	0.175
35.5	0.121	0.176	0.161	0.15	0.162	0.154	0.238	0.183	0.14	0.16	0.158	0.143	0.179	0.153	0.143	0.155	0.136	0.144	0.178	0.199	0.228	0.19	0.186	0.154	0.142	0.145	0.149	0.142	0.155	0.156	0.13	0.175	0.203	0.17	0.155	0.129	0.19	0.167	0.127	0.152	0.137	0.264	0.196	0.166	0.189	0.186	0.163	0.153	0.175
35.75	0.121	0.176	0.16	0.15	0.162	0.154	0.237	0.183	0.14	0.16	0.158	0.142	0.179	0.152	0.143	0.155	0.136	0.143	0.178	0.199	0.227	0.189	0.186	0.154	0.142	0.145	0.149	0.142	0.155	0.156	0.13	0.175	0.203	0.17	0.154	0.129	0.19	0.168	0.127	0.152	0.137	0.263	0.196	0.166	0.19	0.187	0.162	0.153	0.175
36	0.121	0.176	0.16	0.15	0.161	0.154	0.237	0.182	0.14	0.16	0.158	0.142	0.179	0.152	0.143	0.155	0.136	0.143	0.178	0.198	0.228	0.189	0.186	0.154	0.141	0.145	0.149	0.142	0.155	0.156	0.13	0.175	0.203	0.169	0.154	0.129	0.19	0.168	0.127	0.152	0.137	0.263	0.196	0.166	0.189	0.187	0.162	0.153	0.174
PM 8:
Time	A1	A2	A3	A4	A5	A6	A7	A8	A9	A10	A11	A12	B1	B2	B3	B4	B5	B6	B7	B8	B9	B10	B11	B12	C1	C2	C3	C4	C5	C6	C7	C8	C9	C10	C11	C12	D1	D2	D3	D4	D5	D6	D7	D8	D9	D10	D11	D12	E1
0	0.094	0.089	0.09	0.092	0.09	0.091	0.088	0.088	0.088	0.088	0.089	0.139	0.089	0.09	0.09	0.092	0.09	0.097	0.09	0.094	0.094	0.094	0.095	0.091	0.086	0.088	0.089	0.157	0.089	0.089	0.089	0.089	0.09	0.089	0.09	0.101	0.096	0.094	0.102	0.089	0.09	0.092	0.088	0.091	0.095	0.093	0.092	0.098	0.094
0.25	0.094	0.089	0.09	0.093	0.091	0.091	0.088	0.088	0.089	0.089	0.089	0.154	0.089	0.091	0.091	0.094	0.09	0.093	0.09	0.094	0.094	0.094	0.095	0.091	0.086	0.088	0.089	0.152	0.089	0.089	0.089	0.089	0.09	0.089	0.09	0.101	0.096	0.094	0.096	0.09	0.09	0.092	0.089	0.096	0.095	0.094	0.092	0.099	0.095
0.5	0.094	0.09	0.091	0.092	0.091	0.091	0.089	0.088	0.089	0.089	0.089	0.167	0.09	0.091	0.09	0.095	0.09	0.093	0.09	0.094	0.094	0.094	0.096	0.091	0.086	0.088	0.09	0.167	0.089	0.089	0.089	0.09	0.09	0.089	0.09	0.101	0.097	0.095	0.096	0.09	0.09	0.093	0.089	0.097	0.095	0.094	0.093	0.099	0.095
0.75	0.095	0.09	0.091	0.093	0.091	0.091	0.089	0.089	0.089	0.089	0.089	0.179	0.09	0.092	0.091	0.093	0.09	0.094	0.09	0.094	0.094	0.095	0.096	0.091	0.086	0.088	0.09	0.194	0.089	0.089	0.089	0.09	0.09	0.089	0.091	0.102	0.097	0.095	0.094	0.091	0.09	0.093	0.09	0.097	0.096	0.094	0.093	0.1	0.095
1	0.095	0.091	0.092	0.094	0.091	0.092	0.089	0.088	0.09	0.09	0.09	0.19	0.09	0.092	0.091	0.094	0.091	0.096	0.09	0.095	0.095	0.095	0.096	0.092	0.087	0.088	0.091	0.216	0.09	0.089	0.09	0.09	0.091	0.089	0.091	0.102	0.097	0.096	0.094	0.091	0.09	0.094	0.09	0.097	0.096	0.095	0.094	0.101	0.096
1.25	0.096	0.092	0.092	0.094	0.092	0.093	0.09	0.085	0.091	0.092	0.091	0.199	0.092	0.093	0.092	0.093	0.091	0.097	0.091	0.096	0.095	0.096	0.097	0.093	0.087	0.089	0.091	0.095	0.091	0.09	0.091	0.091	0.092	0.089	0.092	0.103	0.099	0.097	0.097	0.092	0.091	0.094	0.091	0.098	0.097	0.096	0.095	0.102	0.096
1.5	0.097	0.093	0.093	0.095	0.093	0.094	0.091	0.083	0.092	0.093	0.092	0.207	0.093	0.094	0.093	0.095	0.092	0.097	0.092	0.097	0.096	0.097	0.097	0.094	0.089	0.09	0.092	0.087	0.091	0.091	0.092	0.091	0.092	0.09	0.093	0.105	0.1	0.098	0.095	0.094	0.092	0.096	0.092	0.099	0.097	0.097	0.097	0.104	0.097
1.75	0.099	0.095	0.096	0.096	0.094	0.095	0.092	0.082	0.093	0.095	0.093	0.216	0.095	0.096	0.094	0.099	0.093	0.098	0.093	0.099	0.097	0.098	0.098	0.095	0.09	0.09	0.092	0.088	0.092	0.092	0.093	0.092	0.094	0.091	0.095	0.106	0.101	0.099	0.097	0.095	0.093	0.097	0.093	0.101	0.098	0.098	0.099	0.106	0.098
2	0.101	0.098	0.097	0.098	0.096	0.096	0.094	0.082	0.095	0.097	0.094	0.223	0.098	0.097	0.095	0.096	0.094	0.1	0.094	0.1	0.098	0.1	0.1	0.097	0.092	0.092	0.095	0.089	0.094	0.094	0.095	0.093	0.095	0.092	0.096	0.108	0.102	0.101	0.099	0.097	0.095	0.099	0.095	0.102	0.099	0.101	0.101	0.108	0.099
2.25	0.103	0.102	0.099	0.1	0.098	0.098	0.096	0.083	0.097	0.102	0.097	0.231	0.101	0.099	0.096	0.1	0.096	0.101	0.095	0.103	0.099	0.102	0.101	0.099	0.095	0.093	0.099	0.091	0.096	0.095	0.097	0.094	0.096	0.094	0.099	0.111	0.104	0.103	0.101	0.1	0.098	0.101	0.097	0.105	0.1	0.103	0.107	0.111	0.101
2.5	0.106	0.104	0.1	0.102	0.099	0.1	0.097	0.087	0.1	0.106	0.1	0.104	0.105	0.102	0.098	0.101	0.097	0.104	0.098	0.106	0.101	0.105	0.102	0.102	0.098	0.095	0.101	0.092	0.098	0.097	0.098	0.096	0.098	0.095	0.102	0.115	0.107	0.105	0.105	0.102	0.101	0.103	0.099	0.107	0.103	0.106	0.11	0.115	0.102
2.75	0.109	0.108	0.102	0.104	0.101	0.102	0.099	0.092	0.102	0.11	0.103	0.107	0.109	0.105	0.1	0.104	0.099	0.107	0.099	0.108	0.103	0.108	0.103	0.103	0.102	0.096	0.104	0.095	0.099	0.1	0.1	0.098	0.099	0.096	0.105	0.116	0.109	0.107	0.11	0.106	0.105	0.107	0.1	0.11	0.104	0.108	0.116	0.12	0.105
3	0.112	0.111	0.105	0.106	0.103	0.105	0.101	0.097	0.105	0.115	0.105	0.11	0.114	0.108	0.102	0.11	0.101	0.108	0.101	0.11	0.105	0.11	0.105	0.106	0.106	0.098	0.108	0.1	0.101	0.102	0.102	0.1	0.102	0.099	0.107	0.12	0.112	0.11	0.112	0.109	0.108	0.111	0.102	0.112	0.105	0.111	0.122	0.124	0.106
3.25	0.114	0.113	0.107	0.108	0.105	0.107	0.103	0.101	0.107	0.122	0.108	0.115	0.12	0.111	0.105	0.109	0.103	0.11	0.102	0.112	0.108	0.112	0.106	0.108	0.111	0.1	0.112	0.102	0.104	0.105	0.105	0.102	0.104	0.099	0.109	0.122	0.115	0.112	0.116	0.112	0.111	0.114	0.104	0.113	0.107	0.113	0.129	0.13	0.109
3.5	0.117	0.116	0.109	0.11	0.107	0.11	0.105	0.105	0.11	0.13	0.109	0.121	0.125	0.114	0.107	0.111	0.105	0.113	0.105	0.113	0.11	0.114	0.107	0.11	0.117	0.102	0.116	0.104	0.107	0.106	0.106	0.104	0.105	0.102	0.113	0.125	0.117	0.114	0.119	0.113	0.114	0.117	0.106	0.116	0.109	0.115	0.136	0.135	0.111
3.75	0.119	0.119	0.112	0.112	0.109	0.112	0.107	0.108	0.112	0.135	0.112	0.129	0.128	0.118	0.11	0.114	0.107	0.115	0.107	0.115	0.112	0.116	0.11	0.114	0.124	0.104	0.12	0.105	0.109	0.11	0.109	0.106	0.108	0.105	0.116	0.128	0.119	0.116	0.123	0.115	0.116	0.119	0.106	0.117	0.11	0.117	0.143	0.141	0.115
4	0.121	0.122	0.113	0.115	0.111	0.114	0.11	0.11	0.114	0.143	0.116	0.139	0.132	0.122	0.112	0.115	0.109	0.117	0.108	0.117	0.113	0.119	0.111	0.116	0.131	0.106	0.126	0.107	0.11	0.112	0.111	0.108	0.11	0.106	0.119	0.128	0.121	0.118	0.126	0.117	0.117	0.122	0.11	0.118	0.111	0.118	0.148	0.147	0.118
4.25	0.123	0.126	0.117	0.117	0.111	0.118	0.112	0.112	0.115	0.162	0.116	0.143	0.135	0.125	0.114	0.123	0.111	0.119	0.111	0.119	0.116	0.121	0.112	0.118	0.137	0.108	0.13	0.112	0.112	0.114	0.114	0.111	0.113	0.107	0.12	0.131	0.123	0.12	0.125	0.119	0.12	0.124	0.112	0.121	0.113	0.119	0.153	0.152	0.121
4.5	0.125	0.128	0.118	0.118	0.112	0.12	0.114	0.113	0.116	0.167	0.117	0.15	0.138	0.128	0.116	0.119	0.113	0.12	0.112	0.12	0.118	0.123	0.115	0.12	0.142	0.109	0.135	0.116	0.113	0.116	0.116	0.113	0.115	0.109	0.12	0.133	0.125	0.121	0.125	0.121	0.121	0.126	0.111	0.122	0.114	0.12	0.157	0.157	0.125
4.75	0.127	0.132	0.117	0.12	0.113	0.121	0.116	0.115	0.118	0.171	0.12	0.152	0.14	0.132	0.117	0.123	0.114	0.122	0.114	0.123	0.12	0.127	0.116	0.121	0.147	0.111	0.139	0.118	0.114	0.118	0.118	0.116	0.117	0.112	0.125	0.136	0.127	0.122	0.125	0.123	0.123	0.128	0.112	0.124	0.115	0.121	0.16	0.161	0.129
5	0.128	0.134	0.119	0.121	0.115	0.123	0.117	0.117	0.12	0.181	0.12	0.158	0.142	0.134	0.119	0.124	0.116	0.123	0.115	0.124	0.122	0.129	0.118	0.123	0.151	0.112	0.143	0.12	0.116	0.12	0.12	0.119	0.12	0.113	0.126	0.138	0.128	0.124	0.126	0.124	0.124	0.13	0.115	0.125	0.116	0.122	0.163	0.165	0.133
5.25	0.13	0.135	0.121	0.123	0.116	0.124	0.119	0.12	0.122	0.188	0.123	0.161	0.144	0.137	0.121	0.126	0.117	0.125	0.117	0.126	0.124	0.132	0.12	0.124	0.154	0.113	0.146	0.122	0.118	0.121	0.122	0.121	0.122	0.115	0.127	0.141	0.13	0.125	0.127	0.126	0.125	0.133	0.116	0.126	0.117	0.123	0.167	0.168	0.138
5.5	0.132	0.136	0.122	0.125	0.118	0.126	0.121	0.122	0.123	0.193	0.125	0.164	0.146	0.14	0.122	0.127	0.119	0.126	0.119	0.128	0.125	0.134	0.121	0.125	0.156	0.114	0.149	0.125	0.12	0.124	0.124	0.123	0.123	0.116	0.129	0.143	0.131	0.127	0.127	0.129	0.126	0.135	0.117	0.128	0.118	0.125	0.17	0.172	0.142
5.75	0.133	0.138	0.123	0.126	0.119	0.126	0.122	0.123	0.125	0.195	0.128	0.166	0.148	0.142	0.124	0.129	0.12	0.127	0.12	0.129	0.127	0.136	0.122	0.126	0.157	0.115	0.152	0.126	0.121	0.13	0.126	0.124	0.123	0.117	0.13	0.146	0.132	0.128	0.128	0.132	0.127	0.136	0.118	0.129	0.119	0.126	0.174	0.174	0.146
6	0.133	0.141	0.125	0.128	0.121	0.128	0.124	0.124	0.126	0.196	0.13	0.168	0.15	0.144	0.125	0.131	0.121	0.128	0.122	0.131	0.128	0.137	0.124	0.126	0.158	0.116	0.154	0.128	0.122	0.127	0.128	0.126	0.124	0.119	0.131	0.149	0.132	0.13	0.129	0.132	0.128	0.137	0.119	0.129	0.12	0.127	0.175	0.176	0.15
6.25	0.134	0.143	0.126	0.129	0.122	0.128	0.125	0.125	0.127	0.196	0.132	0.169	0.152	0.145	0.126	0.133	0.123	0.13	0.123	0.133	0.13	0.138	0.126	0.127	0.159	0.117	0.156	0.129	0.123	0.132	0.129	0.128	0.126	0.12	0.132	0.152	0.133	0.131	0.13	0.134	0.128	0.138	0.118	0.13	0.121	0.128	0.177	0.177	0.153
6.5	0.134	0.146	0.127	0.131	0.123	0.129	0.127	0.127	0.129	0.194	0.134	0.17	0.154	0.147	0.127	0.134	0.124	0.131	0.124	0.133	0.131	0.139	0.127	0.128	0.16	0.117	0.158	0.131	0.124	0.138	0.13	0.13	0.127	0.121	0.133	0.156	0.133	0.133	0.132	0.137	0.129	0.14	0.118	0.132	0.122	0.13	0.178	0.178	0.155
6.75	0.135	0.15	0.128	0.132	0.124	0.129	0.128	0.128	0.13	0.195	0.135	0.171	0.156	0.148	0.128	0.136	0.126	0.132	0.126	0.134	0.133	0.14	0.13	0.129	0.162	0.118	0.159	0.132	0.125	0.136	0.133	0.132	0.128	0.123	0.133	0.158	0.134	0.134	0.133	0.14	0.13	0.141	0.119	0.132	0.123	0.132	0.18	0.178	0.156
7	0.135	0.153	0.129	0.133	0.125	0.13	0.13	0.129	0.132	0.195	0.137	0.171	0.158	0.149	0.13	0.138	0.128	0.133	0.127	0.135	0.134	0.141	0.131	0.13	0.163	0.119	0.16	0.133	0.125	0.139	0.134	0.134	0.129	0.124	0.136	0.162	0.135	0.136	0.132	0.143	0.13	0.143	0.119	0.133	0.124	0.134	0.181	0.177	0.158
7.25	0.136	0.156	0.13	0.135	0.127	0.131	0.132	0.13	0.134	0.195	0.139	0.17	0.159	0.15	0.131	0.14	0.129	0.134	0.129	0.136	0.136	0.142	0.133	0.132	0.164	0.12	0.16	0.134	0.126	0.138	0.136	0.136	0.13	0.126	0.137	0.164	0.135	0.137	0.134	0.146	0.131	0.144	0.12	0.134	0.124	0.136	0.181	0.175	0.159
7.5	0.136	0.159	0.131	0.136	0.128	0.132	0.134	0.132	0.136	0.196	0.141	0.169	0.16	0.151	0.133	0.141	0.13	0.135	0.13	0.137	0.138	0.143	0.134	0.132	0.165	0.12	0.161	0.134	0.127	0.14	0.138	0.137	0.131	0.128	0.138	0.166	0.136	0.139	0.135	0.149	0.131	0.145	0.12	0.136	0.123	0.138	0.182	0.174	0.159
7.75	0.136	0.161	0.132	0.138	0.129	0.132	0.136	0.133	0.137	0.196	0.143	0.168	0.161	0.152	0.134	0.143	0.132	0.136	0.131	0.138	0.14	0.144	0.136	0.133	0.166	0.121	0.161	0.135	0.128	0.143	0.14	0.138	0.132	0.128	0.138	0.169	0.136	0.141	0.134	0.152	0.131	0.147	0.12	0.138	0.124	0.141	0.183	0.173	0.16
8	0.136	0.163	0.133	0.14	0.13	0.133	0.137	0.134	0.139	0.197	0.145	0.166	0.162	0.153	0.135	0.144	0.133	0.137	0.133	0.138	0.142	0.145	0.14	0.134	0.167	0.121	0.162	0.136	0.13	0.154	0.141	0.138	0.133	0.129	0.137	0.172	0.136	0.142	0.135	0.154	0.132	0.149	0.121	0.142	0.128	0.143	0.183	0.172	0.16
8.25	0.136	0.166	0.135	0.141	0.131	0.133	0.139	0.136	0.141	0.193	0.148	0.165	0.163	0.153	0.136	0.146	0.133	0.138	0.134	0.139	0.143	0.145	0.141	0.136	0.168	0.122	0.162	0.136	0.134	0.15	0.141	0.141	0.134	0.13	0.137	0.175	0.136	0.144	0.136	0.154	0.132	0.15	0.122	0.143	0.128	0.147	0.183	0.171	0.16
8.5	0.136	0.167	0.136	0.143	0.132	0.134	0.141	0.138	0.143	0.193	0.151	0.164	0.164	0.154	0.138	0.147	0.134	0.139	0.136	0.139	0.146	0.146	0.143	0.136	0.168	0.122	0.162	0.137	0.135	0.151	0.142	0.142	0.136	0.132	0.139	0.178	0.137	0.146	0.135	0.157	0.133	0.152	0.123	0.144	0.127	0.15	0.184	0.17	0.159
8.75	0.136	0.169	0.138	0.145	0.133	0.135	0.143	0.139	0.145	0.191	0.153	0.163	0.165	0.155	0.139	0.148	0.135	0.14	0.137	0.14	0.147	0.146	0.146	0.137	0.169	0.123	0.162	0.138	0.136	0.152	0.144	0.144	0.137	0.134	0.14	0.181	0.137	0.147	0.137	0.159	0.133	0.154	0.124	0.149	0.126	0.153	0.186	0.169	0.159
9	0.136	0.172	0.139	0.146	0.134	0.136	0.145	0.141	0.146	0.191	0.155	0.162	0.165	0.155	0.139	0.149	0.135	0.141	0.139	0.141	0.148	0.147	0.147	0.139	0.169	0.123	0.162	0.14	0.138	0.155	0.145	0.145	0.138	0.135	0.142	0.183	0.137	0.149	0.135	0.162	0.134	0.156	0.127	0.153	0.127	0.156	0.187	0.169	0.158
9.25	0.136	0.173	0.14	0.148	0.135	0.137	0.146	0.143	0.148	0.191	0.157	0.161	0.166	0.156	0.14	0.15	0.135	0.142	0.14	0.141	0.15	0.148	0.149	0.139	0.169	0.124	0.162	0.141	0.139	0.157	0.147	0.145	0.139	0.137	0.143	0.184	0.138	0.151	0.137	0.163	0.134	0.159	0.127	0.15	0.13	0.159	0.187	0.168	0.157
9.5	0.136	0.175	0.142	0.15	0.136	0.138	0.148	0.145	0.15	0.191	0.159	0.16	0.166	0.156	0.14	0.151	0.135	0.144	0.141	0.142	0.151	0.148	0.152	0.14	0.169	0.124	0.162	0.142	0.141	0.161	0.149	0.147	0.14	0.14	0.143	0.186	0.138	0.152	0.136	0.164	0.134	0.161	0.128	0.152	0.13	0.165	0.188	0.167	0.156
9.75	0.136	0.177	0.143	0.152	0.137	0.139	0.15	0.147	0.152	0.19	0.161	0.159	0.167	0.157	0.141	0.152	0.136	0.145	0.143	0.143	0.152	0.149	0.154	0.141	0.17	0.125	0.162	0.143	0.143	0.167	0.149	0.147	0.14	0.141	0.14	0.188	0.138	0.154	0.136	0.166	0.135	0.162	0.13	0.153	0.131	0.167	0.188	0.167	0.155
10	0.136	0.178	0.144	0.154	0.138	0.14	0.151	0.148	0.153	0.188	0.163	0.158	0.167	0.157	0.141	0.153	0.136	0.147	0.143	0.143	0.153	0.149	0.156	0.142	0.17	0.125	0.161	0.144	0.144	0.165	0.151	0.148	0.141	0.143	0.139	0.189	0.138	0.156	0.137	0.168	0.135	0.163	0.131	0.154	0.135	0.169	0.188	0.166	0.154
10.25	0.136	0.18	0.146	0.156	0.139	0.14	0.152	0.15	0.155	0.188	0.165	0.157	0.167	0.158	0.142	0.153	0.137	0.148	0.145	0.145	0.154	0.15	0.157	0.143	0.169	0.126	0.161	0.145	0.145	0.159	0.151	0.149	0.141	0.144	0.147	0.19	0.138	0.157	0.137	0.169	0.136	0.164	0.132	0.155	0.132	0.171	0.189	0.165	0.154
10.5	0.136	0.182	0.147	0.157	0.14	0.141	0.153	0.152	0.157	0.188	0.166	0.157	0.167	0.158	0.142	0.154	0.137	0.149	0.145	0.145	0.154	0.152	0.159	0.144	0.169	0.126	0.161	0.146	0.146	0.165	0.151	0.15	0.141	0.145	0.143	0.191	0.138	0.159	0.138	0.17	0.136	0.165	0.133	0.155	0.133	0.173	0.189	0.165	0.153
10.75	0.136	0.184	0.148	0.159	0.141	0.141	0.154	0.154	0.158	0.187	0.168	0.156	0.168	0.158	0.142	0.155	0.137	0.151	0.146	0.146	0.154	0.153	0.16	0.145	0.169	0.127	0.161	0.147	0.148	0.164	0.151	0.152	0.141	0.147	0.139	0.192	0.139	0.16	0.138	0.171	0.136	0.166	0.135	0.156	0.134	0.174	0.189	0.164	0.152
11	0.136	0.185	0.149	0.161	0.142	0.142	0.155	0.155	0.16	0.188	0.169	0.156	0.168	0.159	0.143	0.155	0.137	0.152	0.147	0.147	0.155	0.154	0.161	0.146	0.169	0.128	0.161	0.148	0.15	0.177	0.152	0.152	0.141	0.148	0.141	0.193	0.139	0.161	0.138	0.172	0.136	0.166	0.136	0.157	0.135	0.176	0.189	0.164	0.152
11.25	0.136	0.188	0.15	0.162	0.143	0.143	0.156	0.157	0.161	0.189	0.171	0.155	0.168	0.159	0.143	0.156	0.137	0.153	0.147	0.148	0.155	0.155	0.162	0.147	0.169	0.128	0.161	0.149	0.15	0.168	0.153	0.152	0.14	0.148	0.143	0.193	0.139	0.162	0.14	0.173	0.137	0.167	0.137	0.158	0.133	0.178	0.189	0.163	0.151
11.5	0.136	0.19	0.152	0.164	0.144	0.143	0.157	0.158	0.162	0.19	0.172	0.155	0.169	0.159	0.143	0.156	0.137	0.154	0.148	0.149	0.156	0.157	0.162	0.148	0.169	0.129	0.161	0.149	0.154	0.167	0.155	0.153	0.14	0.148	0.146	0.194	0.139	0.163	0.139	0.174	0.137	0.167	0.138	0.159	0.139	0.18	0.189	0.163	0.151
11.75	0.136	0.191	0.153	0.166	0.145	0.144	0.157	0.159	0.164	0.192	0.173	0.155	0.169	0.159	0.144	0.157	0.137	0.155	0.149	0.15	0.156	0.159	0.162	0.15	0.169	0.13	0.161	0.15	0.155	0.165	0.158	0.153	0.14	0.149	0.151	0.195	0.14	0.164	0.149	0.176	0.137	0.167	0.139	0.16	0.139	0.181	0.189	0.162	0.151
12	0.136	0.193	0.153	0.168	0.145	0.144	0.158	0.161	0.165	0.192	0.175	0.154	0.169	0.159	0.143	0.158	0.137	0.156	0.149	0.151	0.157	0.16	0.161	0.153	0.169	0.131	0.161	0.15	0.157	0.166	0.159	0.153	0.139	0.149	0.146	0.196	0.14	0.165	0.142	0.176	0.138	0.167	0.14	0.161	0.139	0.183	0.188	0.162	0.15
12.25	0.136	0.193	0.154	0.169	0.146	0.144	0.158	0.162	0.166	0.191	0.177	0.154	0.169	0.159	0.143	0.158	0.137	0.157	0.15	0.152	0.157	0.162	0.162	0.151	0.169	0.131	0.161	0.15	0.157	0.168	0.161	0.154	0.139	0.149	0.143	0.197	0.14	0.165	0.141	0.178	0.138	0.168	0.14	0.162	0.137	0.184	0.188	0.161	0.15
12.5	0.136	0.194	0.155	0.171	0.146	0.144	0.159	0.163	0.167	0.19	0.179	0.153	0.169	0.159	0.144	0.159	0.137	0.158	0.15	0.153	0.158	0.163	0.165	0.152	0.168	0.132	0.16	0.149	0.155	0.176	0.162	0.155	0.139	0.15	0.152	0.199	0.14	0.166	0.141	0.179	0.138	0.169	0.142	0.163	0.135	0.186	0.188	0.161	0.15
12.75	0.136	0.195	0.155	0.173	0.147	0.145	0.159	0.164	0.169	0.19	0.181	0.153	0.169	0.16	0.144	0.16	0.137	0.158	0.151	0.154	0.158	0.164	0.164	0.153	0.169	0.133	0.161	0.149	0.157	0.18	0.163	0.155	0.139	0.151	0.153	0.2	0.141	0.167	0.142	0.18	0.138	0.169	0.143	0.164	0.136	0.188	0.188	0.16	0.15
13	0.136	0.196	0.156	0.174	0.148	0.145	0.16	0.165	0.17	0.19	0.183	0.152	0.17	0.159	0.144	0.161	0.137	0.159	0.152	0.155	0.158	0.166	0.164	0.154	0.168	0.134	0.16	0.148	0.164	0.178	0.163	0.156	0.139	0.15	0.154	0.201	0.141	0.167	0.143	0.182	0.139	0.169	0.145	0.175	0.137	0.19	0.188	0.16	0.149
13.25	0.136	0.197	0.156	0.175	0.149	0.145	0.16	0.165	0.172	0.189	0.184	0.152	0.17	0.159	0.144	0.161	0.137	0.16	0.152	0.156	0.159	0.166	0.164	0.155	0.168	0.134	0.16	0.148	0.165	0.172	0.159	0.156	0.139	0.149	0.155	0.202	0.141	0.168	0.143	0.183	0.139	0.17	0.145	0.167	0.138	0.192	0.188	0.159	0.149
13.5	0.136	0.2	0.157	0.177	0.15	0.145	0.16	0.167	0.173	0.189	0.186	0.151	0.17	0.16	0.144	0.162	0.138	0.161	0.153	0.157	0.159	0.167	0.164	0.156	0.168	0.135	0.16	0.148	0.164	0.177	0.161	0.156	0.139	0.151	0.155	0.203	0.142	0.169	0.144	0.184	0.139	0.17	0.146	0.178	0.138	0.193	0.188	0.159	0.149
13.75	0.136	0.201	0.157	0.178	0.15	0.146	0.16	0.167	0.174	0.188	0.188	0.151	0.17	0.16	0.144	0.163	0.138	0.162	0.153	0.158	0.159	0.168	0.164	0.156	0.167	0.136	0.16	0.148	0.158	0.179	0.161	0.157	0.138	0.152	0.156	0.203	0.142	0.169	0.144	0.185	0.14	0.17	0.147	0.181	0.144	0.195	0.187	0.159	0.149
14	0.136	0.202	0.158	0.179	0.151	0.145	0.16	0.168	0.175	0.187	0.189	0.15	0.17	0.159	0.144	0.164	0.137	0.162	0.154	0.159	0.159	0.168	0.164	0.157	0.167	0.136	0.16	0.148	0.159	0.177	0.161	0.157	0.138	0.153	0.156	0.204	0.142	0.169	0.145	0.186	0.14	0.17	0.147	0.182	0.142	0.196	0.187	0.158	0.149
14.25	0.136	0.204	0.159	0.181	0.152	0.146	0.16	0.169	0.176	0.188	0.191	0.15	0.17	0.16	0.143	0.165	0.138	0.163	0.154	0.161	0.16	0.169	0.164	0.157	0.167	0.137	0.16	0.148	0.161	0.174	0.162	0.157	0.138	0.152	0.157	0.204	0.143	0.17	0.146	0.187	0.14	0.171	0.148	0.183	0.142	0.197	0.186	0.158	0.149
14.5	0.136	0.205	0.159	0.182	0.153	0.146	0.16	0.17	0.177	0.188	0.192	0.149	0.17	0.159	0.143	0.165	0.137	0.164	0.154	0.162	0.16	0.17	0.164	0.158	0.166	0.137	0.159	0.148	0.165	0.177	0.163	0.157	0.138	0.151	0.158	0.204	0.143	0.17	0.146	0.187	0.141	0.171	0.148	0.184	0.142	0.198	0.186	0.157	0.148
14.75	0.136	0.206	0.16	0.183	0.153	0.146	0.159	0.17	0.178	0.188	0.194	0.149	0.17	0.159	0.144	0.167	0.138	0.165	0.154	0.162	0.161	0.17	0.164	0.159	0.166	0.137	0.159	0.148	0.162	0.179	0.162	0.157	0.137	0.151	0.157	0.205	0.143	0.171	0.148	0.188	0.141	0.171	0.149	0.185	0.143	0.199	0.186	0.157	0.148
15	0.136	0.207	0.161	0.185	0.154	0.146	0.159	0.171	0.18	0.188	0.195	0.149	0.17	0.159	0.143	0.168	0.138	0.166	0.154	0.163	0.161	0.171	0.164	0.16	0.166	0.138	0.159	0.148	0.162	0.182	0.163	0.158	0.137	0.151	0.157	0.205	0.143	0.171	0.147	0.189	0.141	0.171	0.149	0.186	0.144	0.2	0.185	0.157	0.148
15.25	0.136	0.209	0.162	0.186	0.154	0.146	0.159	0.172	0.18	0.189	0.196	0.149	0.17	0.159	0.143	0.168	0.137	0.166	0.154	0.164	0.161	0.172	0.163	0.16	0.165	0.138	0.159	0.148	0.165	0.183	0.163	0.158	0.137	0.15	0.158	0.205	0.144	0.171	0.148	0.189	0.141	0.171	0.15	0.186	0.144	0.201	0.185	0.156	0.148
15.5	0.135	0.21	0.163	0.187	0.155	0.146	0.159	0.172	0.181	0.189	0.197	0.148	0.17	0.159	0.143	0.169	0.137	0.167	0.155	0.165	0.161	0.172	0.163	0.161	0.165	0.138	0.159	0.148	0.166	0.185	0.163	0.158	0.137	0.15	0.158	0.205	0.144	0.172	0.148	0.19	0.142	0.171	0.15	0.187	0.146	0.202	0.184	0.156	0.147
15.75	0.135	0.211	0.163	0.188	0.155	0.147	0.159	0.173	0.182	0.189	0.197	0.148	0.17	0.159	0.144	0.169	0.138	0.167	0.155	0.165	0.162	0.171	0.163	0.162	0.164	0.139	0.159	0.148	0.165	0.189	0.163	0.158	0.136	0.151	0.158	0.205	0.144	0.172	0.149	0.191	0.142	0.171	0.151	0.187	0.147	0.202	0.184	0.155	0.147
16	0.135	0.211	0.164	0.189	0.156	0.147	0.158	0.174	0.183	0.189	0.199	0.147	0.17	0.159	0.144	0.169	0.137	0.168	0.155	0.166	0.162	0.17	0.163	0.162	0.164	0.139	0.159	0.148	0.166	0.195	0.163	0.158	0.136	0.152	0.157	0.206	0.144	0.172	0.149	0.192	0.142	0.171	0.151	0.188	0.148	0.203	0.184	0.155	0.147
16.25	0.135	0.211	0.164	0.191	0.156	0.147	0.158	0.174	0.184	0.188	0.2	0.146	0.169	0.159	0.144	0.169	0.137	0.168	0.155	0.165	0.162	0.168	0.163	0.163	0.163	0.139	0.159	0.147	0.164	0.198	0.162	0.159	0.136	0.151	0.153	0.206	0.144	0.172	0.159	0.192	0.143	0.171	0.152	0.188	0.15	0.204	0.183	0.155	0.147
16.5	0.135	0.211	0.165	0.192	0.156	0.146	0.158	0.175	0.185	0.188	0.201	0.146	0.169	0.159	0.144	0.174	0.138	0.168	0.156	0.165	0.162	0.166	0.163	0.163	0.163	0.14	0.158	0.147	0.168	0.182	0.162	0.159	0.136	0.152	0.15	0.208	0.145	0.172	0.15	0.193	0.143	0.172	0.152	0.189	0.151	0.204	0.183	0.154	0.147
16.75	0.135	0.21	0.165	0.193	0.156	0.146	0.158	0.176	0.186	0.187	0.202	0.145	0.17	0.158	0.144	0.176	0.137	0.169	0.156	0.165	0.162	0.166	0.162	0.164	0.162	0.14	0.158	0.147	0.165	0.186	0.16	0.16	0.135	0.153	0.149	0.208	0.145	0.172	0.15	0.194	0.143	0.171	0.152	0.19	0.153	0.205	0.183	0.154	0.147
17	0.135	0.212	0.166	0.194	0.157	0.147	0.157	0.177	0.187	0.188	0.203	0.145	0.169	0.159	0.143	0.177	0.137	0.169	0.157	0.166	0.162	0.166	0.162	0.165	0.162	0.14	0.158	0.147	0.167	0.2	0.158	0.16	0.135	0.153	0.15	0.208	0.145	0.173	0.15	0.195	0.143	0.172	0.153	0.191	0.154	0.206	0.182	0.154	0.147
17.25	0.134	0.212	0.166	0.195	0.157	0.147	0.157	0.177	0.188	0.187	0.204	0.144	0.169	0.158	0.143	0.178	0.137	0.17	0.157	0.166	0.162	0.167	0.162	0.165	0.161	0.14	0.158	0.147	0.168	0.182	0.158	0.16	0.134	0.153	0.15	0.209	0.145	0.173	0.15	0.196	0.144	0.172	0.154	0.191	0.155	0.206	0.181	0.153	0.146
17.5	0.134	0.212	0.167	0.197	0.157	0.147	0.157	0.178	0.188	0.186	0.206	0.144	0.169	0.158	0.143	0.18	0.137	0.17	0.157	0.166	0.163	0.167	0.162	0.165	0.161	0.14	0.157	0.146	0.168	0.185	0.16	0.16	0.134	0.154	0.159	0.209	0.145	0.173	0.153	0.196	0.144	0.171	0.153	0.192	0.156	0.207	0.181	0.153	0.146
17.75	0.134	0.214	0.168	0.198	0.158	0.147	0.156	0.179	0.189	0.186	0.206	0.143	0.169	0.159	0.143	0.18	0.137	0.171	0.157	0.167	0.163	0.167	0.162	0.166	0.161	0.141	0.157	0.147	0.169	0.183	0.159	0.16	0.134	0.152	0.161	0.209	0.145	0.173	0.151	0.197	0.144	0.172	0.154	0.193	0.157	0.207	0.18	0.152	0.146
18	0.134	0.213	0.168	0.199	0.158	0.147	0.156	0.179	0.19	0.186	0.207	0.142	0.169	0.158	0.143	0.179	0.137	0.171	0.157	0.167	0.163	0.167	0.161	0.166	0.16	0.141	0.157	0.146	0.169	0.195	0.16	0.16	0.134	0.153	0.162	0.209	0.145	0.173	0.151	0.197	0.144	0.172	0.154	0.194	0.158	0.208	0.18	0.152	0.146
18.25	0.134	0.214	0.169	0.201	0.158	0.147	0.156	0.18	0.191	0.185	0.208	0.142	0.169	0.158	0.143	0.178	0.137	0.172	0.157	0.167	0.163	0.168	0.161	0.167	0.16	0.141	0.157	0.146	0.169	0.206	0.162	0.16	0.133	0.153	0.161	0.209	0.145	0.174	0.153	0.198	0.144	0.172	0.154	0.194	0.159	0.208	0.18	0.152	0.146
18.5	0.134	0.216	0.17	0.202	0.159	0.147	0.155	0.181	0.191	0.186	0.209	0.142	0.169	0.159	0.143	0.18	0.137	0.173	0.158	0.168	0.163	0.168	0.161	0.168	0.159	0.141	0.157	0.146	0.17	0.206	0.161	0.159	0.133	0.152	0.161	0.21	0.145	0.174	0.152	0.198	0.144	0.172	0.154	0.195	0.16	0.209	0.179	0.151	0.146
18.75	0.133	0.216	0.171	0.203	0.159	0.147	0.155	0.182	0.192	0.185	0.21	0.141	0.169	0.158	0.143	0.179	0.137	0.173	0.158	0.169	0.163	0.168	0.161	0.168	0.159	0.141	0.157	0.146	0.169	0.2	0.157	0.159	0.133	0.152	0.153	0.21	0.145	0.174	0.152	0.198	0.144	0.172	0.155	0.195	0.16	0.209	0.178	0.151	0.146
19	0.133	0.217	0.171	0.204	0.159	0.147	0.154	0.182	0.193	0.185	0.21	0.141	0.168	0.158	0.143	0.178	0.137	0.174	0.158	0.169	0.164	0.169	0.161	0.169	0.159	0.141	0.156	0.146	0.169	0.195	0.156	0.159	0.133	0.152	0.152	0.21	0.145	0.174	0.152	0.199	0.145	0.172	0.155	0.196	0.161	0.21	0.178	0.15	0.146
19.25	0.133	0.218	0.172	0.205	0.159	0.147	0.154	0.183	0.193	0.185	0.21	0.14	0.168	0.158	0.143	0.18	0.137	0.174	0.158	0.17	0.164	0.169	0.161	0.169	0.158	0.141	0.157	0.146	0.174	0.195	0.158	0.159	0.133	0.152	0.152	0.209	0.146	0.174	0.152	0.2	0.145	0.172	0.156	0.197	0.162	0.21	0.177	0.15	0.145
19.5	0.133	0.219	0.173	0.207	0.16	0.147	0.154	0.183	0.194	0.185	0.211	0.14	0.168	0.158	0.143	0.182	0.137	0.175	0.158	0.171	0.164	0.169	0.16	0.169	0.158	0.141	0.157	0.146	0.176	0.195	0.161	0.159	0.132	0.152	0.152	0.209	0.146	0.175	0.152	0.201	0.145	0.172	0.157	0.197	0.163	0.211	0.177	0.15	0.145
19.75	0.132	0.219	0.173	0.208	0.16	0.147	0.153	0.184	0.195	0.184	0.211	0.139	0.168	0.158	0.142	0.18	0.137	0.175	0.158	0.171	0.164	0.169	0.16	0.17	0.157	0.141	0.156	0.146	0.172	0.194	0.159	0.158	0.132	0.152	0.152	0.21	0.145	0.174	0.152	0.201	0.145	0.172	0.157	0.198	0.164	0.211	0.177	0.149	0.145
20	0.132	0.218	0.173	0.209	0.16	0.147	0.153	0.184	0.195	0.184	0.211	0.139	0.168	0.158	0.142	0.179	0.137	0.175	0.159	0.171	0.164	0.169	0.16	0.17	0.157	0.141	0.156	0.145	0.171	0.191	0.16	0.158	0.132	0.152	0.151	0.211	0.145	0.174	0.153	0.202	0.145	0.172	0.157	0.198	0.165	0.212	0.177	0.149	0.145
20.25	0.132	0.219	0.175	0.211	0.16	0.147	0.153	0.185	0.196	0.184	0.211	0.139	0.168	0.158	0.142	0.183	0.137	0.175	0.159	0.172	0.165	0.17	0.16	0.17	0.157	0.141	0.156	0.146	0.173	0.192	0.16	0.158	0.132	0.151	0.152	0.21	0.146	0.175	0.153	0.202	0.145	0.172	0.158	0.199	0.166	0.212	0.176	0.149	0.145
20.5	0.132	0.218	0.175	0.213	0.16	0.147	0.153	0.185	0.196	0.184	0.212	0.138	0.168	0.157	0.142	0.182	0.137	0.175	0.159	0.171	0.165	0.17	0.159	0.171	0.156	0.141	0.156	0.145	0.174	0.19	0.156	0.158	0.131	0.152	0.151	0.211	0.145	0.175	0.153	0.203	0.145	0.172	0.158	0.199	0.167	0.212	0.176	0.148	0.145
20.75	0.132	0.218	0.175	0.214	0.16	0.146	0.152	0.185	0.197	0.183	0.213	0.138	0.167	0.157	0.142	0.181	0.137	0.176	0.159	0.171	0.165	0.17	0.159	0.171	0.156	0.141	0.155	0.145	0.172	0.189	0.16	0.157	0.131	0.152	0.151	0.211	0.145	0.175	0.153	0.203	0.145	0.172	0.159	0.2	0.168	0.213	0.176	0.148	0.145
21	0.131	0.218	0.176	0.215	0.16	0.146	0.152	0.185	0.197	0.183	0.213	0.137	0.167	0.157	0.142	0.181	0.137	0.176	0.159	0.171	0.165	0.171	0.159	0.172	0.155	0.141	0.155	0.145	0.172	0.188	0.16	0.158	0.131	0.152	0.151	0.211	0.146	0.175	0.156	0.204	0.145	0.172	0.159	0.2	0.169	0.213	0.175	0.148	0.145
21.25	0.131	0.218	0.177	0.216	0.16	0.146	0.152	0.186	0.198	0.182	0.213	0.137	0.167	0.157	0.142	0.182	0.137	0.176	0.159	0.172	0.165	0.171	0.159	0.172	0.155	0.141	0.155	0.145	0.172	0.189	0.159	0.158	0.131	0.152	0.151	0.212	0.146	0.175	0.153	0.205	0.146	0.172	0.16	0.201	0.17	0.213	0.175	0.148	0.145
21.5	0.131	0.219	0.177	0.218	0.16	0.146	0.151	0.186	0.198	0.182	0.214	0.137	0.167	0.157	0.141	0.183	0.137	0.177	0.159	0.173	0.165	0.171	0.159	0.173	0.155	0.141	0.155	0.145	0.173	0.189	0.16	0.157	0.131	0.151	0.151	0.211	0.146	0.175	0.155	0.206	0.146	0.172	0.16	0.201	0.171	0.213	0.174	0.147	0.144
21.75	0.131	0.218	0.178	0.219	0.16	0.146	0.151	0.186	0.199	0.181	0.215	0.136	0.167	0.157	0.141	0.182	0.137	0.178	0.159	0.173	0.166	0.172	0.159	0.173	0.154	0.141	0.155	0.145	0.174	0.19	0.159	0.157	0.131	0.152	0.151	0.212	0.146	0.175	0.156	0.206	0.146	0.172	0.161	0.202	0.172	0.214	0.173	0.147	0.144
22	0.131	0.219	0.178	0.22	0.16	0.146	0.151	0.186	0.199	0.18	0.215	0.136	0.167	0.157	0.141	0.182	0.137	0.178	0.159	0.173	0.165	0.172	0.158	0.173	0.154	0.141	0.154	0.144	0.176	0.192	0.157	0.157	0.13	0.152	0.151	0.212	0.145	0.175	0.156	0.207	0.146	0.172	0.161	0.202	0.173	0.214	0.172	0.146	0.144
22.25	0.131	0.219	0.179	0.221	0.16	0.146	0.151	0.186	0.2	0.18	0.215	0.135	0.167	0.157	0.141	0.183	0.136	0.178	0.159	0.174	0.166	0.172	0.158	0.173	0.154	0.141	0.154	0.144	0.178	0.192	0.156	0.157	0.13	0.151	0.151	0.212	0.145	0.176	0.154	0.207	0.146	0.172	0.161	0.202	0.173	0.214	0.172	0.146	0.144
22.5	0.13	0.22	0.18	0.222	0.161	0.146	0.15	0.187	0.2	0.18	0.216	0.135	0.167	0.157	0.141	0.183	0.137	0.179	0.16	0.174	0.166	0.172	0.158	0.174	0.153	0.141	0.154	0.144	0.176	0.193	0.156	0.156	0.13	0.151	0.152	0.212	0.145	0.176	0.154	0.208	0.146	0.172	0.162	0.203	0.174	0.215	0.172	0.146	0.144
22.75	0.13	0.22	0.181	0.224	0.161	0.146	0.15	0.187	0.201	0.18	0.216	0.135	0.166	0.157	0.141	0.185	0.136	0.179	0.159	0.176	0.166	0.173	0.158	0.174	0.153	0.141	0.154	0.144	0.176	0.192	0.156	0.156	0.13	0.151	0.152	0.211	0.146	0.176	0.155	0.208	0.146	0.172	0.162	0.203	0.175	0.215	0.171	0.146	0.144
23	0.13	0.221	0.181	0.224	0.16	0.146	0.15	0.187	0.201	0.179	0.215	0.134	0.166	0.157	0.141	0.187	0.136	0.179	0.16	0.176	0.166	0.173	0.158	0.174	0.152	0.141	0.154	0.144	0.176	0.192	0.156	0.155	0.13	0.151	0.152	0.212	0.145	0.176	0.154	0.209	0.146	0.172	0.163	0.203	0.175	0.215	0.171	0.145	0.144
23.25	0.13	0.22	0.181	0.226	0.161	0.146	0.149	0.187	0.201	0.179	0.215	0.134	0.166	0.157	0.141	0.185	0.136	0.179	0.16	0.176	0.166	0.173	0.158	0.174	0.152	0.141	0.154	0.144	0.175	0.194	0.158	0.156	0.13	0.151	0.152	0.213	0.145	0.176	0.154	0.21	0.146	0.172	0.163	0.204	0.177	0.215	0.172	0.145	0.144
23.5	0.13	0.221	0.182	0.226	0.161	0.146	0.149	0.187	0.201	0.179	0.216	0.134	0.166	0.157	0.141	0.185	0.136	0.179	0.16	0.177	0.167	0.173	0.157	0.175	0.152	0.141	0.154	0.144	0.175	0.194	0.157	0.155	0.13	0.151	0.152	0.212	0.146	0.176	0.154	0.211	0.146	0.172	0.164	0.204	0.177	0.216	0.172	0.145	0.143
23.75	0.129	0.221	0.182	0.227	0.161	0.146	0.149	0.187	0.202	0.178	0.216	0.133	0.166	0.156	0.14	0.185	0.136	0.179	0.16	0.176	0.167	0.173	0.157	0.175	0.151	0.141	0.154	0.144	0.175	0.194	0.159	0.155	0.129	0.151	0.152	0.212	0.145	0.176	0.154	0.211	0.146	0.172	0.164	0.204	0.177	0.216	0.172	0.144	0.143
24	0.129	0.221	0.182	0.227	0.16	0.146	0.149	0.187	0.202	0.178	0.216	0.133	0.166	0.156	0.141	0.183	0.136	0.179	0.16	0.176	0.167	0.174	0.157	0.175	0.151	0.141	0.154	0.143	0.178	0.196	0.159	0.155	0.129	0.151	0.152	0.212	0.145	0.175	0.154	0.212	0.146	0.171	0.164	0.204	0.179	0.216	0.173	0.144	0.143
24.25	0.129	0.22	0.183	0.229	0.16	0.146	0.148	0.187	0.202	0.177	0.216	0.132	0.165	0.156	0.14	0.183	0.136	0.18	0.16	0.177	0.167	0.174	0.157	0.175	0.15	0.141	0.154	0.143	0.176	0.197	0.159	0.155	0.129	0.151	0.152	0.213	0.145	0.176	0.155	0.213	0.147	0.171	0.164	0.205	0.18	0.216	0.172	0.144	0.143
24.5	0.129	0.22	0.184	0.23	0.16	0.145	0.148	0.187	0.203	0.177	0.216	0.132	0.165	0.156	0.14	0.184	0.136	0.18	0.16	0.177	0.167	0.174	0.156	0.177	0.15	0.141	0.153	0.143	0.176	0.197	0.158	0.154	0.129	0.15	0.151	0.213	0.145	0.176	0.161	0.213	0.146	0.171	0.165	0.205	0.18	0.216	0.17	0.143	0.142
24.75	0.128	0.219	0.184	0.231	0.16	0.145	0.148	0.187	0.203	0.176	0.216	0.132	0.165	0.156	0.14	0.184	0.136	0.18	0.16	0.177	0.167	0.175	0.156	0.176	0.149	0.141	0.153	0.143	0.176	0.198	0.159	0.154	0.129	0.15	0.152	0.213	0.145	0.176	0.155	0.214	0.146	0.171	0.165	0.205	0.182	0.216	0.17	0.143	0.142
25	0.128	0.219	0.184	0.232	0.16	0.145	0.147	0.187	0.203	0.176	0.216	0.132	0.165	0.156	0.14	0.184	0.136	0.18	0.16	0.177	0.167	0.176	0.156	0.176	0.149	0.141	0.153	0.142	0.176	0.198	0.159	0.154	0.129	0.15	0.152	0.214	0.145	0.176	0.155	0.215	0.147	0.171	0.166	0.205	0.183	0.216	0.169	0.143	0.142
25.25	0.128	0.219	0.184	0.232	0.16	0.145	0.147	0.187	0.203	0.175	0.216	0.131	0.165	0.156	0.14	0.183	0.136	0.18	0.16	0.177	0.167	0.177	0.156	0.176	0.149	0.141	0.153	0.142	0.176	0.2	0.159	0.154	0.129	0.15	0.152	0.214	0.145	0.176	0.155	0.216	0.146	0.171	0.165	0.206	0.184	0.217	0.17	0.143	0.142
25.5	0.128	0.219	0.184	0.233	0.16	0.145	0.147	0.187	0.204	0.175	0.216	0.131	0.164	0.156	0.14	0.184	0.136	0.181	0.16	0.178	0.168	0.178	0.156	0.176	0.148	0.141	0.153	0.142	0.177	0.2	0.159	0.154	0.129	0.15	0.152	0.214	0.145	0.176	0.155	0.217	0.147	0.171	0.166	0.206	0.185	0.217	0.168	0.142	0.142
25.75	0.128	0.219	0.184	0.233	0.16	0.145	0.147	0.187	0.204	0.175	0.216	0.131	0.164	0.156	0.139	0.183	0.136	0.18	0.16	0.178	0.168	0.18	0.156	0.176	0.148	0.14	0.153	0.142	0.176	0.2	0.159	0.154	0.129	0.15	0.152	0.214	0.145	0.176	0.155	0.217	0.146	0.171	0.166	0.206	0.186	0.217	0.17	0.142	0.141
26	0.128	0.219	0.185	0.234	0.16	0.145	0.146	0.187	0.204	0.174	0.216	0.13	0.164	0.156	0.139	0.184	0.136	0.18	0.159	0.178	0.168	0.18	0.156	0.176	0.148	0.14	0.153	0.142	0.177	0.2	0.158	0.153	0.128	0.149	0.152	0.214	0.145	0.176	0.155	0.217	0.147	0.171	0.167	0.206	0.186	0.217	0.167	0.142	0.141
26.25	0.127	0.219	0.185	0.234	0.16	0.144	0.146	0.187	0.204	0.173	0.216	0.13	0.164	0.155	0.139	0.184	0.136	0.18	0.159	0.179	0.168	0.18	0.155	0.178	0.147	0.14	0.152	0.142	0.177	0.2	0.158	0.152	0.128	0.149	0.152	0.215	0.145	0.176	0.155	0.218	0.146	0.171	0.167	0.207	0.186	0.217	0.167	0.141	0.141
26.5	0.127	0.22	0.185	0.235	0.16	0.145	0.146	0.187	0.205	0.173	0.216	0.13	0.164	0.155	0.139	0.185	0.136	0.181	0.159	0.179	0.168	0.18	0.155	0.176	0.147	0.14	0.152	0.142	0.178	0.201	0.158	0.152	0.128	0.149	0.152	0.215	0.145	0.176	0.155	0.219	0.147	0.171	0.167	0.207	0.187	0.217	0.167	0.141	0.141
26.75	0.127	0.22	0.185	0.235	0.16	0.145	0.146	0.187	0.205	0.173	0.216	0.13	0.164	0.155	0.139	0.185	0.136	0.181	0.159	0.18	0.168	0.18	0.155	0.176	0.147	0.14	0.152	0.142	0.178	0.201	0.157	0.152	0.128	0.149	0.152	0.215	0.145	0.176	0.155	0.219	0.147	0.171	0.168	0.207	0.187	0.217	0.166	0.141	0.141
27	0.127	0.221	0.186	0.236	0.16	0.145	0.146	0.187	0.205	0.173	0.216	0.129	0.163	0.155	0.139	0.186	0.136	0.181	0.159	0.181	0.168	0.18	0.155	0.176	0.146	0.14	0.152	0.142	0.179	0.201	0.158	0.151	0.128	0.148	0.153	0.215	0.145	0.176	0.155	0.22	0.147	0.171	0.168	0.207	0.188	0.217	0.167	0.141	0.14
27.25	0.127	0.22	0.186	0.236	0.16	0.144	0.145	0.187	0.205	0.172	0.216	0.129	0.163	0.155	0.139	0.185	0.135	0.181	0.159	0.181	0.168	0.18	0.155	0.176	0.146	0.14	0.152	0.142	0.178	0.201	0.157	0.151	0.128	0.148	0.153	0.215	0.145	0.176	0.155	0.22	0.147	0.171	0.169	0.207	0.188	0.217	0.167	0.141	0.14
27.5	0.126	0.22	0.186	0.236	0.16	0.144	0.145	0.187	0.206	0.172	0.216	0.129	0.163	0.155	0.138	0.185	0.135	0.181	0.158	0.18	0.168	0.181	0.155	0.176	0.146	0.139	0.152	0.141	0.177	0.202	0.157	0.151	0.128	0.148	0.153	0.215	0.145	0.176	0.155	0.221	0.147	0.171	0.168	0.207	0.189	0.216	0.167	0.14	0.14
27.75	0.126	0.22	0.186	0.236	0.16	0.144	0.145	0.186	0.206	0.171	0.216	0.129	0.163	0.155	0.138	0.185	0.135	0.181	0.158	0.181	0.168	0.181	0.155	0.176	0.145	0.139	0.152	0.141	0.178	0.202	0.157	0.151	0.128	0.148	0.153	0.215	0.145	0.176	0.155	0.221	0.147	0.171	0.169	0.208	0.19	0.216	0.166	0.14	0.139
28	0.126	0.22	0.186	0.237	0.16	0.144	0.145	0.186	0.206	0.171	0.215	0.129	0.163	0.155	0.138	0.186	0.135	0.181	0.158	0.182	0.169	0.181	0.155	0.176	0.145	0.139	0.152	0.141	0.179	0.202	0.157	0.151	0.128	0.148	0.153	0.215	0.144	0.176	0.156	0.222	0.147	0.171	0.17	0.208	0.191	0.216	0.165	0.14	0.139
28.25	0.126	0.219	0.187	0.237	0.16	0.144	0.145	0.186	0.206	0.171	0.215	0.128	0.163	0.155	0.138	0.186	0.135	0.182	0.158	0.182	0.169	0.181	0.154	0.176	0.145	0.139	0.152	0.141	0.179	0.202	0.157	0.151	0.127	0.148	0.153	0.215	0.144	0.176	0.156	0.223	0.147	0.171	0.17	0.208	0.192	0.216	0.163	0.14	0.139
28.5	0.126	0.219	0.186	0.237	0.159	0.144	0.145	0.186	0.206	0.17	0.215	0.128	0.162	0.154	0.138	0.185	0.135	0.181	0.158	0.181	0.169	0.182	0.154	0.176	0.144	0.139	0.152	0.141	0.178	0.202	0.156	0.15	0.127	0.148	0.153	0.216	0.144	0.176	0.156	0.223	0.147	0.17	0.17	0.208	0.193	0.216	0.164	0.139	0.138
28.75	0.125	0.218	0.186	0.238	0.159	0.144	0.144	0.185	0.207	0.17	0.215	0.128	0.162	0.154	0.138	0.184	0.135	0.181	0.158	0.181	0.169	0.182	0.154	0.176	0.144	0.139	0.151	0.141	0.178	0.203	0.156	0.15	0.127	0.148	0.153	0.217	0.144	0.176	0.161	0.223	0.147	0.17	0.17	0.208	0.194	0.216	0.164	0.139	0.138
29	0.125	0.217	0.186	0.238	0.159	0.143	0.144	0.185	0.207	0.169	0.215	0.128	0.162	0.154	0.138	0.185	0.135	0.181	0.158	0.182	0.169	0.183	0.154	0.176	0.144	0.139	0.151	0.141	0.178	0.203	0.157	0.15	0.127	0.147	0.153	0.216	0.144	0.176	0.156	0.223	0.147	0.17	0.17	0.208	0.195	0.216	0.163	0.139	0.138
29.25	0.125	0.217	0.186	0.238	0.159	0.143	0.144	0.185	0.207	0.169	0.214	0.127	0.162	0.154	0.138	0.184	0.135	0.181	0.158	0.182	0.169	0.183	0.154	0.175	0.143	0.138	0.151	0.141	0.178	0.203	0.157	0.15	0.127	0.147	0.153	0.217	0.144	0.177	0.157	0.224	0.147	0.17	0.17	0.208	0.195	0.216	0.163	0.139	0.138
29.5	0.125	0.217	0.186	0.238	0.159	0.143	0.144	0.185	0.208	0.168	0.214	0.127	0.162	0.154	0.138	0.185	0.135	0.181	0.157	0.182	0.169	0.183	0.153	0.175	0.143	0.138	0.151	0.14	0.178	0.203	0.156	0.149	0.127	0.147	0.153	0.216	0.144	0.176	0.156	0.224	0.147	0.17	0.17	0.208	0.196	0.216	0.163	0.138	0.137
29.75	0.125	0.217	0.186	0.238	0.159	0.143	0.144	0.185	0.208	0.168	0.214	0.127	0.161	0.154	0.137	0.184	0.135	0.181	0.157	0.183	0.169	0.183	0.153	0.175	0.143	0.138	0.151	0.14	0.178	0.203	0.156	0.149	0.127	0.147	0.153	0.216	0.144	0.176	0.156	0.225	0.147	0.17	0.171	0.208	0.197	0.216	0.163	0.138	0.137
30	0.124	0.217	0.186	0.238	0.159	0.143	0.144	0.185	0.208	0.167	0.214	0.126	0.161	0.154	0.137	0.185	0.135	0.181	0.157	0.183	0.169	0.183	0.153	0.175	0.143	0.138	0.151	0.14	0.178	0.203	0.156	0.149	0.127	0.147	0.153	0.216	0.144	0.176	0.156	0.225	0.147	0.17	0.171	0.208	0.197	0.215	0.161	0.138	0.136
30.25	0.124	0.217	0.186	0.238	0.159	0.143	0.143	0.184	0.208	0.167	0.214	0.126	0.161	0.154	0.137	0.184	0.135	0.182	0.157	0.184	0.169	0.183	0.153	0.175	0.142	0.138	0.151	0.14	0.178	0.203	0.156	0.149	0.127	0.147	0.153	0.216	0.144	0.176	0.156	0.225	0.147	0.17	0.171	0.208	0.198	0.215	0.162	0.138	0.136
30.5	0.124	0.217	0.186	0.238	0.159	0.143	0.143	0.184	0.208	0.166	0.214	0.126	0.161	0.154	0.137	0.184	0.135	0.182	0.157	0.184	0.169	0.183	0.153	0.175	0.142	0.137	0.151	0.14	0.178	0.203	0.156	0.148	0.126	0.147	0.153	0.216	0.144	0.176	0.156	0.225	0.147	0.17	0.172	0.208	0.198	0.215	0.161	0.138	0.136
30.75	0.124	0.217	0.186	0.238	0.158	0.143	0.143	0.184	0.208	0.166	0.214	0.126	0.161	0.154	0.137	0.185	0.134	0.182	0.156	0.184	0.169	0.183	0.153	0.175	0.142	0.137	0.15	0.14	0.178	0.203	0.156	0.148	0.126	0.147	0.153	0.216	0.143	0.176	0.155	0.226	0.147	0.17	0.172	0.208	0.198	0.215	0.159	0.137	0.136
31	0.123	0.217	0.186	0.237	0.158	0.143	0.143	0.184	0.208	0.166	0.213	0.126	0.16	0.154	0.137	0.185	0.134	0.182	0.156	0.185	0.169	0.182	0.153	0.175	0.141	0.137	0.15	0.14	0.179	0.203	0.156	0.148	0.126	0.146	0.153	0.216	0.143	0.176	0.156	0.226	0.147	0.17	0.172	0.208	0.199	0.215	0.16	0.137	0.135
31.25	0.123	0.217	0.186	0.237	0.158	0.142	0.143	0.184	0.209	0.165	0.213	0.126	0.16	0.153	0.137	0.185	0.135	0.182	0.156	0.185	0.169	0.182	0.153	0.175	0.141	0.137	0.15	0.14	0.179	0.203	0.156	0.148	0.126	0.146	0.153	0.215	0.143	0.176	0.166	0.226	0.147	0.17	0.172	0.209	0.2	0.214	0.16	0.137	0.135
31.5	0.123	0.217	0.186	0.236	0.158	0.143	0.143	0.184	0.209	0.165	0.213	0.125	0.16	0.153	0.137	0.183	0.134	0.181	0.156	0.184	0.169	0.183	0.153	0.175	0.141	0.137	0.15	0.139	0.178	0.203	0.155	0.148	0.126	0.146	0.153	0.216	0.143	0.176	0.156	0.226	0.147	0.169	0.172	0.208	0.2	0.214	0.162	0.137	0.134
31.75	0.123	0.217	0.186	0.236	0.158	0.142	0.143	0.183	0.209	0.164	0.213	0.125	0.16	0.153	0.137	0.184	0.134	0.182	0.156	0.185	0.169	0.183	0.153	0.175	0.141	0.137	0.15	0.139	0.178	0.203	0.155	0.147	0.126	0.146	0.153	0.216	0.143	0.176	0.156	0.226	0.148	0.17	0.173	0.209	0.201	0.214	0.16	0.137	0.134
32	0.123	0.216	0.185	0.236	0.158	0.142	0.142	0.183	0.209	0.164	0.212	0.125	0.16	0.153	0.136	0.184	0.134	0.181	0.156	0.185	0.169	0.183	0.152	0.174	0.141	0.136	0.15	0.139	0.178	0.203	0.155	0.147	0.126	0.146	0.153	0.216	0.143	0.176	0.155	0.226	0.147	0.169	0.173	0.209	0.201	0.214	0.159	0.136	0.134
32.25	0.122	0.216	0.185	0.236	0.158	0.142	0.142	0.183	0.209	0.163	0.211	0.124	0.16	0.153	0.136	0.184	0.134	0.181	0.155	0.185	0.169	0.183	0.152	0.175	0.14	0.136	0.15	0.139	0.178	0.203	0.155	0.147	0.126	0.146	0.153	0.215	0.143	0.176	0.155	0.226	0.147	0.169	0.173	0.209	0.202	0.213	0.158	0.136	0.133
32.5	0.122	0.216	0.185	0.236	0.158	0.142	0.142	0.183	0.209	0.163	0.211	0.124	0.16	0.153	0.136	0.184	0.134	0.181	0.155	0.185	0.169	0.183	0.152	0.174	0.14	0.136	0.15	0.139	0.178	0.203	0.156	0.147	0.126	0.146	0.153	0.216	0.143	0.176	0.156	0.227	0.148	0.169	0.173	0.209	0.202	0.213	0.157	0.136	0.133
32.75	0.122	0.215	0.185	0.235	0.158	0.142	0.142	0.182	0.209	0.163	0.211	0.124	0.159	0.153	0.136	0.184	0.134	0.181	0.155	0.185	0.169	0.183	0.152	0.174	0.14	0.136	0.149	0.139	0.178	0.203	0.155	0.146	0.126	0.145	0.153	0.215	0.142	0.176	0.155	0.226	0.147	0.169	0.174	0.209	0.203	0.213	0.157	0.136	0.133
33	0.122	0.215	0.185	0.235	0.158	0.142	0.142	0.182	0.21	0.162	0.211	0.124	0.159	0.153	0.136	0.183	0.134	0.181	0.155	0.185	0.169	0.183	0.152	0.174	0.14	0.136	0.149	0.139	0.178	0.203	0.155	0.146	0.125	0.145	0.153	0.216	0.143	0.176	0.155	0.227	0.148	0.169	0.174	0.209	0.203	0.213	0.157	0.136	0.132
33.25	0.122	0.214	0.184	0.234	0.157	0.142	0.142	0.182	0.21	0.162	0.21	0.124	0.159	0.153	0.136	0.183	0.134	0.181	0.155	0.186	0.169	0.183	0.152	0.174	0.139	0.135	0.149	0.138	0.177	0.203	0.155	0.146	0.126	0.146	0.153	0.216	0.142	0.176	0.156	0.227	0.148	0.169	0.174	0.209	0.205	0.213	0.159	0.135	0.132
33.5	0.121	0.214	0.184	0.234	0.157	0.141	0.142	0.182	0.21	0.161	0.21	0.124	0.159	0.152	0.136	0.183	0.134	0.181	0.155	0.186	0.169	0.183	0.151	0.174	0.139	0.135	0.149	0.138	0.178	0.203	0.155	0.146	0.125	0.145	0.153	0.215	0.142	0.176	0.156	0.227	0.148	0.169	0.174	0.209	0.205	0.212	0.158	0.135	0.132
33.75	0.121	0.214	0.184	0.233	0.157	0.141	0.142	0.182	0.21	0.161	0.21	0.124	0.159	0.152	0.136	0.182	0.134	0.181	0.154	0.185	0.169	0.183	0.151	0.174	0.139	0.135	0.149	0.138	0.178	0.203	0.155	0.146	0.125	0.145	0.153	0.215	0.142	0.176	0.156	0.227	0.148	0.169	0.174	0.209	0.205	0.212	0.158	0.135	0.131
34	0.121	0.214	0.184	0.233	0.157	0.141	0.142	0.181	0.211	0.16	0.209	0.124	0.159	0.152	0.136	0.182	0.134	0.181	0.154	0.186	0.169	0.183	0.152	0.173	0.139	0.135	0.149	0.138	0.178	0.203	0.155	0.146	0.125	0.145	0.154	0.215	0.142	0.176	0.156	0.227	0.147	0.168	0.174	0.209	0.206	0.212	0.158	0.135	0.131
34.25	0.12	0.213	0.184	0.233	0.157	0.141	0.141	0.181	0.21	0.16	0.209	0.123	0.158	0.152	0.136	0.182	0.133	0.181	0.154	0.186	0.169	0.182	0.151	0.173	0.138	0.135	0.149	0.138	0.178	0.203	0.154	0.145	0.125	0.145	0.153	0.215	0.142	0.176	0.155	0.227	0.148	0.169	0.174	0.208	0.206	0.212	0.156	0.135	0.13
34.5	0.12	0.213	0.183	0.232	0.157	0.141	0.141	0.181	0.211	0.159	0.209	0.123	0.158	0.152	0.135	0.182	0.133	0.181	0.154	0.186	0.169	0.182	0.151	0.173	0.138	0.134	0.149	0.138	0.177	0.203	0.154	0.145	0.125	0.145	0.154	0.214	0.142	0.176	0.155	0.226	0.147	0.168	0.174	0.208	0.206	0.212	0.157	0.135	0.13
34.75	0.12	0.214	0.183	0.232	0.157	0.141	0.141	0.18	0.211	0.159	0.208	0.123	0.158	0.152	0.136	0.182	0.133	0.181	0.154	0.187	0.169	0.182	0.151	0.173	0.138	0.134	0.148	0.138	0.177	0.203	0.154	0.145	0.125	0.145	0.154	0.214	0.141	0.176	0.155	0.226	0.147	0.168	0.175	0.208	0.206	0.212	0.155	0.134	0.13
35	0.12	0.213	0.184	0.231	0.157	0.141	0.141	0.18	0.211	0.159	0.207	0.122	0.158	0.152	0.135	0.182	0.133	0.181	0.153	0.187	0.169	0.181	0.151	0.173	0.137	0.134	0.148	0.137	0.178	0.202	0.154	0.145	0.124	0.145	0.154	0.214	0.141	0.176	0.155	0.226	0.148	0.168	0.175	0.208	0.206	0.211	0.155	0.134	0.129
35.25	0.12	0.213	0.183	0.231	0.157	0.141	0.141	0.18	0.211	0.158	0.207	0.122	0.158	0.152	0.135	0.182	0.133	0.181	0.153	0.187	0.169	0.181	0.151	0.173	0.137	0.134	0.148	0.137	0.177	0.202	0.154	0.144	0.125	0.144	0.154	0.213	0.141	0.176	0.155	0.225	0.148	0.168	0.175	0.208	0.207	0.211	0.156	0.134	0.129
35.5	0.119	0.213	0.183	0.23	0.157	0.141	0.141	0.18	0.211	0.158	0.207	0.122	0.157	0.152	0.135	0.182	0.133	0.181	0.153	0.187	0.169	0.181	0.151	0.173	0.137	0.134	0.148	0.137	0.177	0.203	0.154	0.144	0.125	0.145	0.154	0.213	0.141	0.176	0.155	0.225	0.148	0.168	0.175	0.208	0.207	0.211	0.156	0.134	0.129
35.75	0.119	0.213	0.183	0.23	0.157	0.141	0.14	0.18	0.211	0.158	0.206	0.122	0.157	0.151	0.135	0.182	0.133	0.181	0.153	0.187	0.168	0.181	0.151	0.173	0.137	0.134	0.148	0.137	0.177	0.202	0.154	0.144	0.124	0.144	0.154	0.212	0.141	0.176	0.155	0.225	0.148	0.168	0.175	0.208	0.207	0.211	0.154	0.134	0.128
36	0.119	0.213	0.183	0.229	0.157	0.14	0.14	0.179	0.211	0.157	0.205	0.122	0.157	0.151	0.135	0.182	0.133	0.181	0.153	0.188	0.169	0.181	0.151	0.173	0.136	0.134	0.148	0.137	0.178	0.202	0.154	0.144	0.124	0.144	0.154	0.212	0.141	0.176	0.155	0.225	0.148	0.168	0.176	0.208	0.207	0.211	0.155	0.133	0.128
[truncated: 338 more columns]

## Sheet: FigS1AB_Growth_Curves
JE2:
		CDMG				CDMG - R				CDMG - R	1 mM RD			CDMG - R	0.5 mM RA			CDMG - R	1 mM RF
0		0.038	0.063	0.054		0.036	0.04	0.035		0.047	0.073	0.034		0.05	0.037	0.047		0.069	0.066	0.054
0.5		0.039	0.067	0.053		0.035	0.036	0.035		0.047	0.075	0.032		0.062	0.052	0.062		0.075	0.071	0.054
1		0.04	0.075	0.053		0.033	0.034	0.033		0.049	0.085	0.031		0.082	0.065	0.085		0.077	0.076	0.058
1.5		0.044	0.087	0.056		0.034	0.035	0.033		0.055	0.105	0.032		0.119	0.089	0.118		0.085	0.084	0.069
2		0.055	0.119	0.064		0.039	0.037	0.034		0.07	0.146	0.036		0.169	0.128	0.172		0.101	0.101	0.085
2.5		0.072	0.169	0.075		0.041	0.039	0.035		0.1	0.219	0.04		0.25	0.187	0.239		0.122	0.118	0.105
3		0.109	0.239	0.097		0.045	0.045	0.036		0.16	0.324	0.051		0.391	0.291	0.359		0.147	0.144	0.132
3.5		0.165	0.323	0.133		0.048	0.054	0.037		0.253	0.464	0.067		0.532	0.45	0.512		0.186	0.181	0.169
4		0.254	0.407	0.183		0.05	0.062	0.04		0.376	0.618	0.099		0.604	0.543	0.563		0.239	0.233	0.225
4.5		0.359	0.505	0.238		0.051	0.065	0.041		0.506	0.766	0.148		0.729	0.651	0.69		0.304	0.297	0.298
5		0.479	0.613	0.313		0.058	0.074	0.044		0.67	0.879	0.236		0.846	0.777	0.816		0.445	0.446	0.47
5.5		0.653	0.752	0.384		0.063	0.083	0.049		0.846	0.976	0.365		0.955	0.887	0.933		0.678	0.677	0.728
6		0.849	0.887	0.474		0.068	0.089	0.049		0.973	1.083	0.514		1.027	0.99	1.036		0.879	0.888	0.925
6.5		0.984	1.022	0.563		0.075	0.097	0.054		1.071	1.088	0.664		1.068	1.041	1.073		1.004	1.004	1.024
7		1.076	1.048	0.692		0.083	0.106	0.06		1.119	1.065	0.817		1.082	1.064	1.082		1.068	1.066	1.076
7.5		1.098	1.047	0.85		0.091	0.112	0.065		1.092	1.055	0.933		1.088	1.072	1.087		1.097	1.093	1.098
8		1.066	1.042	0.993		0.094	0.117	0.075		1.065	1.049	1.026		1.092	1.074	1.089		1.108	1.106	1.107
8.5		1.048	1.048	1.043		0.101	0.126	0.083		1.054	1.049	1.101		1.103	1.083	1.099		1.115	1.112	1.113
9		1.046	1.059	1.039		0.108	0.135	0.09		1.054	1.052	1.101		1.111	1.09	1.105		1.12	1.118	1.119
9.5		1.049	1.066	1.033		0.116	0.141	0.097		1.056	1.057	1.065		1.117	1.096	1.109		1.127	1.122	1.124
10		1.056	1.073	1.032		0.125	0.149	0.103		1.06	1.066	1.046		1.123	1.103	1.114		1.132	1.127	1.127
10.5		1.059	1.071	1.03		0.13	0.155	0.111		1.065	1.069	1.033		1.13	1.112	1.12		1.136	1.129	1.131
11		1.059	1.07	1.037		0.134	0.16	0.115		1.066	1.072	1.029		1.135	1.119	1.122		1.139	1.133	1.134
11.5		1.059	1.07	1.039		0.136	0.161	0.117		1.069	1.074	1.034		1.137	1.128	1.124		1.143	1.135	1.136
12		1.056	1.067	1.032		0.144	0.17	0.128		1.068	1.076	1.031		1.138	1.129	1.123		1.146	1.138	1.139
12.5		1.057	1.068	1.029		0.149	0.176	0.135		1.073	1.082	1.036		1.134	1.127	1.118		1.149	1.141	1.141
13		1.052	1.064	1.029		0.147	0.173	0.133		1.071	1.079	1.032		1.129	1.119	1.11		1.154	1.144	1.146
13.5		1.051	1.064	1.03		0.151	0.177	0.138		1.072	1.08	1.029		1.127	1.116	1.107		1.157	1.147	1.148
14		1.051	1.063	1.025		0.151	0.18	0.141		1.072	1.083	1.028		1.124	1.112	1.102		1.16	1.15	1.15
14.5		1.049	1.062	1.022		0.155	0.18	0.141		1.072	1.082	1.029		1.121	1.106	1.098		1.162	1.152	1.153
15		1.047	1.06	1.02		0.153	0.181	0.148		1.071	1.081	1.026		1.117	1.101	1.094		1.163	1.154	1.153
15.5		1.047	1.06	1.019		0.156	0.184	0.147		1.071	1.083	1.025		1.118	1.101	1.093		1.165	1.154	1.155
16		1.046	1.059	1.016		0.156	0.19	0.151		1.07	1.084	1.028		1.108	1.091	1.084		1.166	1.156	1.156
16.5		1.045	1.057	1.017		0.163	0.19	0.154		1.066	1.082	1.027		1.107	1.088	1.081		1.166	1.157	1.158
17		1.044	1.058	1.018		0.165	0.2	0.164		1.066	1.083	1.027		1.103	1.085	1.077		1.168	1.158	1.158
17.5		1.045	1.058	1.02		0.164	0.198	0.162		1.067	1.083	1.03		1.102	1.081	1.074		1.168	1.159	1.16
18		1.042	1.054	1.016		0.169	0.199	0.166		1.065	1.081	1.027		1.096	1.078	1.07		1.17	1.16	1.16
18.5		1.041	1.053	1.014		0.167	0.199	0.166		1.063	1.081	1.029		1.083	1.071	1.065		1.17	1.16	1.16
19		1.04	1.051	1.013		0.176	0.206	0.178		1.065	1.081	1.029		1.086	1.076	1.068		1.172	1.162	1.162
19.5		1.039	1.049	1.014		0.177	0.204	0.177		1.062	1.078	1.029		1.081	1.071	1.064		1.171	1.163	1.162
20		1.037	1.048	1.013		0.176	0.204	0.179		1.061	1.078	1.029		1.074	1.064	1.057		1.171	1.162	1.163
20.5		1.035	1.044	1.01		0.178	0.204	0.18		1.057	1.074	1.028		1.068	1.056	1.053		1.17	1.163	1.163
21		1.034	1.044	1.011		0.177	0.202	0.184		1.056	1.073	1.027		1.064	1.048	1.049		1.17	1.164	1.165
21.5		1.03	1.041	1.009		0.174	0.198	0.182		1.051	1.068	1.025		1.063	1.045	1.049		1.17	1.163	1.165
22		1.028	1.038	1.005		0.166	0.199	0.19		1.047	1.062	1.024		1.058	1.038	1.044		1.17	1.164	1.165
22.5		1.025	1.036	1.004		0.165	0.193	0.186		1.044	1.058	1.024		1.054	1.037	1.042		1.17	1.163	1.166
23		1.02	1.033	1.001		0.164	0.195	0.182		1.041	1.056	1.022		1.051	1.034	1.041		1.171	1.164	1.165
23.5		1.011	1.023	0.998		0.161	0.19	0.18		1.037	1.05	1.012		1.049	1.03	1.038		1.171	1.165	1.166
24		1.009	1.021	0.994		0.16	0.186	0.177		1.035	1.048	1.011		1.048	1.029	1.036		1.171	1.165	1.167
ΔdtpT
		CDMG				CDMG - R				CDMG - R	1 mM RD			CDMG - R	0.5 mM RA			CDMG - R	1 mM RF
0		0.049	0.051	0.051		0.057	0.04	0.042		0.096	0.077	0.035		0.044	0.047	0.052		0.057	0.056	0.056
0.5		0.051	0.049	0.051		0.057	0.037	0.041		0.097	0.078	0.034		0.05	0.061	0.069		0.062	0.06	0.061
1		0.054	0.051	0.053		0.059	0.038	0.04		0.101	0.08	0.034		0.077	0.081	0.099		0.067	0.067	0.065
1.5		0.058	0.059	0.059		0.064	0.041	0.041		0.107	0.084	0.034		0.112	0.125	0.148		0.076	0.08	0.078
2		0.068	0.074	0.07		0.071	0.045	0.043		0.117	0.09	0.036		0.171	0.183	0.205		0.086	0.089	0.087
2.5		0.087	0.097	0.09		0.079	0.049	0.048		0.13	0.098	0.039		0.267	0.285	0.311		0.103	0.104	0.105
3		0.122	0.14	0.125		0.089	0.056	0.058		0.144	0.107	0.044		0.418	0.427	0.455		0.121	0.12	0.122
3.5		0.174	0.203	0.182		0.1	0.065	0.069		0.157	0.117	0.048		0.54	0.548	0.568		0.148	0.145	0.147
4		0.256	0.301	0.27		0.115	0.076	0.077		0.169	0.126	0.051		0.602	0.609	0.608		0.183	0.179	0.182
4.5		0.362	0.421	0.394		0.127	0.081	0.086		0.179	0.136	0.056		0.681	0.697	0.704		0.227	0.222	0.226
5		0.498	0.562	0.552		0.142	0.091	0.098		0.189	0.146	0.062		0.749	0.768	0.786		0.296	0.286	0.294
5.5		0.658	0.72	0.722		0.155	0.1	0.114		0.196	0.152	0.069		0.815	0.831	0.854		0.448	0.415	0.435
6		0.801	0.857	0.863		0.165	0.107	0.121		0.204	0.161	0.076		0.883	0.899	0.93		0.662	0.636	0.634
6.5		0.939	1	0.984		0.177	0.115	0.133		0.21	0.166	0.083		0.936	0.952	0.985		0.872	0.841	0.834
7		1.063	1.096	1.077		0.189	0.124	0.146		0.216	0.174	0.09		0.985	1	1.035		0.993	0.98	0.968
7.5		1.125	1.107	1.118		0.2	0.133	0.157		0.222	0.181	0.097		1.023	1.025	1.065		1.053	1.044	1.043
8		1.104	1.081	1.084		0.212	0.139	0.164		0.227	0.186	0.104		1.03	1.032	1.07		1.092	1.088	1.086
8.5		1.078	1.066	1.064		0.229	0.146	0.175		0.235	0.191	0.11		1.052	1.052	1.086		1.109	1.107	1.104
9		1.068	1.063	1.056		0.241	0.156	0.187		0.241	0.194	0.118		1.071	1.07	1.099		1.117	1.118	1.115
9.5		1.063	1.063	1.058		0.249	0.162	0.197		0.247	0.198	0.127		1.085	1.084	1.113		1.125	1.125	1.122
10		1.062	1.071	1.06		0.256	0.168	0.202		0.254	0.202	0.136		1.102	1.1	1.13		1.129	1.13	1.128
10.5		1.065	1.073	1.059		0.26	0.173	0.209		0.26	0.205	0.145		1.123	1.12	1.148		1.134	1.134	1.133
11		1.068	1.074	1.061		0.264	0.177	0.215		0.266	0.211	0.152		1.138	1.136	1.157		1.137	1.137	1.136
11.5		1.07	1.07	1.06		0.267	0.181	0.218		0.271	0.216	0.157		1.151	1.15	1.161		1.14	1.141	1.141
12		1.066	1.068	1.055		0.272	0.187	0.224		0.277	0.223	0.162		1.157	1.156	1.167		1.145	1.144	1.145
12.5		1.067	1.071	1.057		0.275	0.191	0.227		0.281	0.228	0.166		1.161	1.159	1.169		1.146	1.146	1.147
13		1.063	1.065	1.052		0.277	0.193	0.231		0.285	0.233	0.169		1.16	1.164	1.167		1.149	1.15	1.151
13.5		1.065	1.063	1.05		0.28	0.195	0.228		0.289	0.239	0.17		1.166	1.166	1.169		1.153	1.153	1.154
14		1.063	1.062	1.048		0.283	0.197	0.237		0.293	0.243	0.174		1.168	1.167	1.171		1.156	1.158	1.158
14.5		1.06	1.059	1.045		0.285	0.199	0.23		0.297	0.246	0.173		1.167	1.169	1.171		1.159	1.161	1.161
15		1.059	1.059	1.044		0.286	0.201	0.238		0.302	0.251	0.177		1.165	1.165	1.171		1.161	1.163	1.163
15.5		1.057	1.057	1.043		0.286	0.202	0.235		0.306	0.254	0.178		1.171	1.17	1.173		1.163	1.165	1.165
16		1.057	1.057	1.043		0.286	0.206	0.235		0.311	0.258	0.179		1.164	1.163	1.168		1.164	1.165	1.165
16.5		1.055	1.056	1.041		0.287	0.207	0.232		0.314	0.261	0.183		1.165	1.163	1.168		1.165	1.167	1.168
17		1.056	1.055	1.041		0.288	0.21	0.238		0.319	0.266	0.187		1.162	1.16	1.167		1.165	1.169	1.168
17.5		1.057	1.056	1.042		0.288	0.211	0.236		0.322	0.269	0.187		1.159	1.158	1.165		1.166	1.17	1.169
18		1.054	1.055	1.038		0.287	0.213	0.235		0.325	0.272	0.189		1.159	1.157	1.165		1.168	1.171	1.17
18.5		1.054	1.054	1.037		0.287	0.213	0.238		0.329	0.275	0.193		1.15	1.15	1.163		1.168	1.172	1.171
19		1.055	1.055	1.038		0.286	0.214	0.24		0.335	0.28	0.197		1.155	1.152	1.164		1.168	1.17	1.172
19.5		1.053	1.053	1.036		0.286	0.215	0.239		0.339	0.282	0.197		1.15	1.149	1.161		1.17	1.17	1.172
20		1.054	1.053	1.037		0.285	0.214	0.236		0.342	0.285	0.201		1.145	1.144	1.155		1.168	1.171	1.172
20.5		1.051	1.051	1.035		0.284	0.213	0.233		0.343	0.288	0.204		1.136	1.132	1.152		1.168	1.172	1.169
21		1.052	1.051	1.034		0.281	0.212	0.23		0.343	0.29	0.205		1.13	1.126	1.146		1.17	1.171	1.17
21.5		1.05	1.049	1.031		0.277	0.208	0.224		0.342	0.291	0.203		1.127	1.118	1.143		1.17	1.172	1.17
22		1.049	1.047	1.03		0.276	0.212	0.225		0.341	0.293	0.208		1.122	1.114	1.137		1.17	1.172	1.17
22.5		1.046	1.044	1.026		0.271	0.209	0.221		0.342	0.293	0.206		1.117	1.109	1.133		1.171	1.172	1.169
23		1.045	1.041	1.023		0.266	0.205	0.215		0.343	0.297	0.207		1.117	1.105	1.129		1.17	1.172	1.17
23.5		1.043	1.032	1.014		0.253	0.203	0.211		0.341	0.3	0.206		1.107	1.097	1.123		1.171	1.172	1.17
24		1.04	1.031	1.012		0.248	0.201	0.212		0.341	0.304	0.21		1.105	1.093	1.121		1.171	1.173	1.17
Δopp3A
		CDMG				CDMG - R				CDMG - R	1 mM RD			CDMG - R	0.5 mM RA			CDMG - R	1 mM RF
0		0.044	0.05	0.055		0.06	0.029	0.065		0.044	0.045	0.062		0.043	0.044	0.038		0.059	0.055	0.054
0.5		0.044	0.051	0.054		0.056	0.026	0.065		0.043	0.046	0.061		0.048	0.047	0.053		0.062	0.06	0.058
1		0.047	0.054	0.056		0.056	0.025	0.066		0.045	0.048	0.063		0.073	0.073	0.079		0.068	0.064	0.071
1.5		0.051	0.061	0.061		0.059	0.026	0.07		0.052	0.054	0.07		0.106	0.105	0.109		0.083	0.082	0.083
2		0.062	0.077	0.073		0.066	0.028	0.077		0.064	0.068	0.086		0.153	0.16	0.154		0.101	0.098	0.099
2.5		0.084	0.108	0.094		0.074	0.03	0.087		0.09	0.093	0.115		0.251	0.251	0.239		0.123	0.121	0.123
3		0.128	0.167	0.135		0.086	0.032	0.1		0.14	0.144	0.166		0.405	0.405	0.382		0.15	0.148	0.141
3.5		0.202	0.254	0.197		0.101	0.034	0.116		0.217	0.227	0.238		0.445	0.438	0.451		0.186	0.184	0.173
4		0.306	0.371	0.281		0.115	0.039	0.134		0.32	0.342	0.334		0.553	0.541	0.519		0.241	0.24	0.223
4.5		0.426	0.495	0.377		0.129	0.041	0.144		0.442	0.473	0.44		0.722	0.727	0.694		0.346	0.334	0.299
5		0.572	0.637	0.501		0.146	0.045	0.161		0.614	0.629	0.562		0.883	0.903	0.874		0.54	0.532	0.465
5.5		0.722	0.792	0.62		0.159	0.05	0.168		0.779	0.791	0.71		1.02	1.032	1.019		0.728	0.741	0.665
6		0.857	0.931	0.749		0.172	0.053	0.178		0.911	0.926	0.885		1.064	1.068	1.065		0.882	0.91	0.846
6.5		0.977	1.034	0.897		0.185	0.058	0.189		1.02	1.039	0.996		1.071	1.072	1.07		1.001	1.014	0.979
7		1.052	1.086	0.994		0.197	0.063	0.2		1.1	1.098	1.079		1.073	1.072	1.07		1.068	1.074	1.055
7.5		1.051	1.062	1.048		0.209	0.069	0.212		1.09	1.084	1.09		1.073	1.072	1.068		1.104	1.104	1.097
8		1.027	1.042	1.036		0.222	0.074	0.212		1.061	1.06	1.06		1.071	1.07	1.065		1.119	1.117	1.113
8.5		1.019	1.034	1.019		0.232	0.08	0.223		1.052	1.049	1.046		1.078	1.077	1.072		1.129	1.125	1.123
9		1.019	1.038	1.015		0.241	0.087	0.237		1.05	1.048	1.045		1.082	1.081	1.076		1.135	1.131	1.129
9.5		1.022	1.045	1.017		0.25	0.094	0.245		1.052	1.047	1.044		1.084	1.083	1.077		1.141	1.135	1.134
10		1.029	1.047	1.022		0.256	0.101	0.249		1.058	1.054	1.048		1.088	1.087	1.08		1.145	1.139	1.138
10.5		1.037	1.052	1.031		0.26	0.107	0.258		1.063	1.061	1.053		1.097	1.096	1.088		1.148	1.142	1.141
11		1.037	1.053	1.037		0.264	0.113	0.263		1.067	1.065	1.054		1.097	1.095	1.086		1.152	1.145	1.144
11.5		1.036	1.052	1.045		0.27	0.118	0.26		1.069	1.068	1.057		1.097	1.098	1.087		1.155	1.147	1.147
12		1.036	1.052	1.041		0.275	0.127	0.269		1.069	1.068	1.057		1.096	1.098	1.086		1.159	1.151	1.15
12.5		1.04	1.053	1.048		0.273	0.132	0.277		1.075	1.074	1.063		1.096	1.1	1.085		1.161	1.154	1.153
13		1.035	1.048	1.044		0.28	0.137	0.27		1.071	1.071	1.06		1.091	1.096	1.081		1.165	1.158	1.157
13.5		1.035	1.048	1.043		0.284	0.143	0.268		1.072	1.073	1.062		1.09	1.098	1.082		1.167	1.159	1.16
14		1.035	1.048	1.043		0.287	0.147	0.269		1.074	1.074	1.063		1.09	1.098	1.083		1.169	1.161	1.161
14.5		1.033	1.047	1.042		0.288	0.151	0.263		1.075	1.076	1.063		1.091	1.098	1.084		1.171	1.164	1.163
15		1.032	1.047	1.042		0.291	0.155	0.267		1.073	1.076	1.062		1.091	1.096	1.084		1.172	1.164	1.165
15.5		1.032	1.048	1.042		0.293	0.158	0.264		1.073	1.079	1.061		1.094	1.101	1.085		1.174	1.166	1.165
16		1.031	1.048	1.042		0.294	0.162	0.267		1.073	1.08	1.061		1.088	1.092	1.077		1.174	1.166	1.165
16.5		1.03	1.047	1.041		0.294	0.164	0.268		1.071	1.079	1.059		1.088	1.092	1.077		1.174	1.167	1.166
17		1.032	1.048	1.044		0.294	0.168	0.278		1.071	1.077	1.06		1.087	1.089	1.075		1.175	1.168	1.168
17.5		1.033	1.049	1.046		0.292	0.17	0.274		1.072	1.079	1.058		1.09	1.091	1.076		1.176	1.168	1.168
18		1.03	1.046	1.041		0.291	0.174	0.275		1.069	1.076	1.055		1.088	1.089	1.075		1.177	1.169	1.169
18.5		1.029	1.044	1.041		0.294	0.176	0.272		1.068	1.075	1.053		1.076	1.084	1.07		1.178	1.17	1.169
19		1.03	1.046	1.042		0.291	0.18	0.281		1.07	1.077	1.056		1.087	1.093	1.08		1.177	1.168	1.169
19.5		1.028	1.043	1.04		0.292	0.181	0.276		1.067	1.075	1.052		1.083	1.09	1.076		1.178	1.168	1.169
20		1.027	1.041	1.038		0.292	0.182	0.273		1.067	1.074	1.05		1.078	1.086	1.072		1.178	1.169	1.17
20.5		1.026	1.038	1.037		0.29	0.184	0.272		1.065	1.072	1.046		1.074	1.079	1.07		1.174	1.17	1.17
21		1.025	1.037	1.037		0.286	0.184	0.27		1.063	1.071	1.046		1.072	1.073	1.067		1.175	1.17	1.17
21.5		1.02	1.033	1.035		0.285	0.183	0.261		1.059	1.066	1.041		1.074	1.072	1.067		1.174	1.17	1.17
22		1.018	1.03	1.034		0.283	0.186	0.265		1.055	1.063	1.039		1.068	1.066	1.063		1.174	1.17	1.171
22.5		1.014	1.022	1.031		0.281	0.186	0.253		1.052	1.06	1.035		1.068	1.067	1.063		1.174	1.17	1.171
23		1.012	1.02	1.03		0.277	0.183	0.245		1.05	1.058	1.031		1.067	1.064	1.061		1.174	1.17	1.171
23.5		1.008	1.016	1.024		0.275	0.184	0.238		1.046	1.054	1.023		1.065	1.061	1.058		1.173	1.171	1.172
24		1.007	1.015	1.021		0.273	0.185	0.236		1.044	1.051	1.021		1.065	1.062	1.06		1.174	1.17	1.172
ΔdtpTΔopp3A
		CDMG				CDMG - R				CDMG - R	1 mM RD			CDMG - R	0.5 mM RA			CDMG - R	1 mM RF
0		0.059	0.051	0.048		0.064	0.062	0.035		0.058	0.071	0.052		0.057	0.062	0.055		0.058	0.055	0.059
0.5		0.058	0.049	0.048		0.064	0.062	0.036		0.058	0.07	0.051		0.059	0.066	0.057		0.059	0.055	0.059
1		0.058	0.048	0.049		0.065	0.062	0.035		0.059	0.07	0.052		0.063	0.071	0.063		0.063	0.058	0.062
1.5		0.061	0.052	0.052		0.068	0.065	0.036		0.06	0.073	0.054		0.069	0.076	0.068		0.067	0.062	0.064
2		0.069	0.058	0.062		0.074	0.071	0.037		0.063	0.077	0.055		0.074	0.082	0.074		0.075	0.068	0.072
2.5		0.085	0.07	0.076		0.082	0.079	0.039		0.068	0.084	0.06		0.081	0.089	0.081		0.081	0.073	0.076
3		0.11	0.091	0.105		0.093	0.091	0.041		0.074	0.093	0.066		0.089	0.098	0.089		0.086	0.082	0.081
3.5		0.152	0.125	0.155		0.107	0.107	0.043		0.082	0.104	0.074		0.099	0.109	0.1		0.09	0.085	0.081
4		0.216	0.181	0.222		0.124	0.127	0.051		0.091	0.118	0.08		0.108	0.121	0.107		0.097	0.092	0.087
4.5		0.32	0.264	0.309		0.14	0.144	0.056		0.102	0.131	0.089		0.119	0.135	0.118		0.103	0.097	0.091
5		0.462	0.359	0.41		0.162	0.165	0.06		0.112	0.143	0.098		0.13	0.149	0.133		0.112	0.103	0.097
5.5		0.622	0.453	0.533		0.184	0.179	0.068		0.123	0.151	0.106		0.14	0.164	0.139		0.117	0.109	0.103
6		0.773	0.55	0.693		0.205	0.196	0.072		0.134	0.161	0.115		0.153	0.179	0.15		0.124	0.114	0.108
6.5		0.777	0.676	0.876		0.218	0.209	0.08		0.143	0.17	0.123		0.162	0.195	0.162		0.129	0.118	0.116
7		0.818	0.88	1.036		0.231	0.224	0.086		0.15	0.179	0.13		0.174	0.21	0.172		0.134	0.127	0.117
7.5		0.924	1.024	1.108		0.244	0.24	0.092		0.16	0.188	0.139		0.191	0.225	0.185		0.138	0.13	0.119
8		1.054	1.082	1.094		0.265	0.257	0.097		0.172	0.199	0.148		0.2	0.243	0.198		0.143	0.129	0.124
8.5		1.062	1.067	1.07		0.271	0.266	0.105		0.182	0.206	0.155		0.213	0.256	0.213		0.148	0.134	0.128
9		1.054	1.052	1.062		0.278	0.27	0.114		0.19	0.21	0.161		0.228	0.269	0.221		0.151	0.137	0.132
9.5		1.051	1.044	1.053		0.284	0.278	0.122		0.199	0.216	0.168		0.234	0.281	0.23		0.152	0.138	0.134
10		1.051	1.047	1.053		0.293	0.287	0.129		0.205	0.219	0.179		0.244	0.293	0.239		0.154	0.137	0.136
10.5		1.055	1.049	1.05		0.296	0.293	0.135		0.208	0.22	0.188		0.258	0.303	0.251		0.154	0.137	0.133
11		1.063	1.054	1.052		0.298	0.299	0.141		0.211	0.22	0.197		0.261	0.314	0.253		0.156	0.141	0.137
11.5		1.068	1.059	1.054		0.313	0.307	0.145		0.215	0.22	0.209		0.269	0.323	0.264		0.156	0.138	0.134
12		1.072	1.062	1.046		0.31	0.306	0.152		0.216	0.221	0.216		0.282	0.334	0.266		0.157	0.143	0.136
12.5		1.076	1.067	1.046		0.306	0.302	0.157		0.216	0.222	0.223		0.283	0.339	0.277		0.159	0.144	0.138
13		1.069	1.057	1.04		0.318	0.312	0.16		0.223	0.226	0.234		0.295	0.35	0.28		0.159	0.147	0.14
13.5		1.07	1.059	1.038		0.318	0.316	0.166		0.227	0.232	0.241		0.302	0.361	0.287		0.16	0.151	0.137
14		1.07	1.06	1.036		0.322	0.321	0.168		0.23	0.238	0.248		0.316	0.373	0.294		0.16	0.153	0.134
14.5		1.068	1.06	1.031		0.33	0.324	0.171		0.234	0.245	0.252		0.322	0.382	0.304		0.161	0.154	0.136
15		1.064	1.057	1.029		0.332	0.325	0.178		0.239	0.251	0.255		0.332	0.391	0.304		0.163	0.154	0.136
15.5		1.064	1.057	1.027		0.337	0.33	0.182		0.241	0.256	0.256		0.339	0.4	0.308		0.163	0.156	0.138
16		1.063	1.058	1.027		0.333	0.331	0.187		0.241	0.262	0.256		0.348	0.407	0.31		0.163	0.156	0.138
16.5		1.059	1.055	1.024		0.336	0.331	0.19		0.241	0.266	0.256		0.354	0.412	0.315		0.163	0.156	0.138
17		1.061	1.054	1.024		0.334	0.329	0.195		0.248	0.273	0.254		0.365	0.418	0.325		0.164	0.156	0.14
17.5		1.062	1.054	1.026		0.333	0.329	0.197		0.25	0.277	0.246		0.369	0.421	0.333		0.164	0.157	0.143
18		1.06	1.053	1.023		0.331	0.326	0.201		0.251	0.28	0.241		0.374	0.422	0.332		0.164	0.157	0.144
18.5		1.057	1.052	1.021		0.335	0.329	0.204		0.252	0.285	0.238		0.382	0.425	0.337		0.166	0.157	0.138
19		1.06	1.055	1.023		0.323	0.322	0.208		0.253	0.286	0.237		0.385	0.427	0.345		0.166	0.154	0.146
19.5		1.057	1.053	1.021		0.326	0.323	0.209		0.255	0.29	0.239		0.387	0.431	0.346		0.168	0.145	0.145
20		1.061	1.053	1.021		0.324	0.321	0.209		0.256	0.292	0.244		0.396	0.435	0.352		0.166	0.147	0.14
20.5		1.058	1.052	1.019		0.325	0.319	0.211		0.257	0.294	0.254		0.402	0.441	0.356		0.167	0.146	0.146
21		1.06	1.052	1.019		0.322	0.314	0.21		0.257	0.294	0.269		0.407	0.448	0.362		0.167	0.146	0.146
21.5		1.059	1.05	1.017		0.325	0.316	0.207		0.259	0.294	0.281		0.413	0.453	0.365		0.167	0.146	0.149
22		1.059	1.046	1.015		0.318	0.302	0.205		0.259	0.294	0.297		0.423	0.459	0.369		0.167	0.146	0.141
22.5		1.056	1.039	1.012		0.324	0.303	0.201		0.259	0.296	0.312		0.428	0.465	0.372		0.167	0.147	0.14
23		1.054	1.039	1.011		0.318	0.298	0.201		0.259	0.296	0.332		0.433	0.473	0.381		0.169	0.147	0.149
23.5		1.046	1.037	1.008		0.312	0.295	0.199		0.256	0.296	0.354		0.44	0.479	0.382		0.169	0.147	0.147
24		1.046	1.037	1.007		0.31	0.288	0.2		0.253	0.297	0.381		0.45	0.486	0.392		0.169	0.147	0.141

## Sheet: FigS1C_Growth_Curves
1 mM RD:														0.5 mM RA													1 mM RF
	JE2 + pSK56pT (empty)				JE2 ΔdtpT + pSK56pT (empty)				JE2 ΔdtpT + pSK56pT-DtpT					JE2 + pSK56pT (empty)				JE2 ΔdtpT::Δopp3A::erm + pSK56pT (empty)				JE2 ΔdtpT::Δopp3A::erm + pSK56pT-DtpT					JE2 + pSK56pT (empty)				JE2 ΔdtpT::Δopp3A::erm + pSK56pT (empty)				JE2 ΔdtpT::Δopp3A::erm + pSK56pT-DtpT
0	0.023	0.025	0.023		0.018	0.016	0.016		0.018	0.017	0.022		0	0.015	0.021	0.018		0.015	0.016	0.019		0.018	0.017	0.018		0	0.016	0.02	0.019		0.018	0.016	0.02		0.015	0.018	0.018
0.25	0.025	0.026	0.024		0.019	0.021	0.017		0.019	0.019	0.023		0.25	0.015	0.022	0.019		0.016	0.018	0.019		0.018	0.016	0.019		0.25	0.017	0.024	0.02		0.02	0.016	0.022		0.016	0.019	0.019
0.5	0.026	0.027	0.026		0.02	0.02	0.017		0.02	0.02	0.025		0.5	0.017	0.024	0.021		0.017	0.019	0.021		0.019	0.018	0.023		0.5	0.019	0.041	0.023		0.019	0.019	0.025		0.018	0.021	0.021
0.75	0.028	0.031	0.03		0.022	0.023	0.019		0.023	0.023	0.027		0.75	0.018	0.026	0.025		0.019	0.022	0.022		0.019	0.019	0.026		0.75	0.02	0.03	0.023		0.022	0.021	0.027		0.019	0.023	0.023
1	0.03	0.033	0.029		0.022	0.02	0.019		0.025	0.024	0.029		1	0.018	0.038	0.023		0.021	0.022	0.023		0.022	0.022	0.026		1	0.021	0.028	0.025		0.024	0.02	0.028		0.017	0.025	0.024
1.25	0.035	0.037	0.033		0.026	0.025	0.021		0.028	0.027	0.033		1.25	0.021	0.043	0.026		0.022	0.025	0.025		0.026	0.024	0.025		1.25	0.023	0.038	0.026		0.026	0.02	0.025		0.019	0.028	0.025
1.5	0.037	0.051	0.036		0.025	0.026	0.023		0.034	0.03	0.035		1.5	0.022	0.032	0.026		0.027	0.026	0.027		0.023	0.023	0.029		1.5	0.023	0.037	0.028		0.032	0.021	0.026		0.021	0.028	0.027
1.75	0.039	0.047	0.04		0.026	0.026	0.022		0.035	0.034	0.039		1.75	0.023	0.032	0.027		0.026	0.027	0.028		0.025	0.03	0.027		1.75	0.024	0.045	0.03		0.031	0.022	0.027		0.023	0.029	0.028
2	0.048	0.054	0.049		0.029	0.028	0.025		0.051	0.048	0.045		2	0.028	0.035	0.03		0.029	0.032	0.033		0.027	0.023	0.032		2	0.028	0.054	0.036		0.034	0.024	0.029		0.023	0.032	0.031
2.25	0.049	0.057	0.05		0.032	0.031	0.025		0.044	0.041	0.05		2.25	0.029	0.037	0.033		0.033	0.033	0.036		0.028	0.024	0.033		2.25	0.03	0.058	0.039		0.034	0.024	0.027		0.024	0.034	0.032
2.5	0.054	0.065	0.067		0.029	0.029	0.026		0.049	0.046	0.057		2.5	0.033	0.042	0.036		0.035	0.038	0.039		0.031	0.026	0.037		2.5	0.033	0.062	0.043		0.033	0.025	0.03		0.027	0.036	0.034
2.75	0.072	0.073	0.073		0.032	0.031	0.027		0.065	0.063	0.066		2.75	0.038	0.048	0.041		0.039	0.04	0.043		0.034	0.031	0.041		2.75	0.037	0.059	0.05		0.038	0.026	0.031		0.031	0.039	0.038
3	0.087	0.087	0.076		0.033	0.034	0.029		0.069	0.073	0.086		3	0.043	0.054	0.047		0.042	0.043	0.047		0.039	0.034	0.046		3	0.043	0.057	0.057		0.04	0.027	0.03		0.033	0.043	0.041
3.25	0.093	0.103	0.09		0.038	0.035	0.03		0.095	0.079	0.087		3.25	0.052	0.062	0.052		0.045	0.046	0.049		0.047	0.04	0.052		3.25	0.049	0.064	0.061		0.042	0.028	0.031		0.037	0.047	0.044
3.5	0.098	0.125	0.111		0.037	0.034	0.03		0.09	0.085	0.101		3.5	0.061	0.073	0.06		0.049	0.049	0.053		0.055	0.046	0.06		3.5	0.057	0.073	0.069		0.042	0.029	0.032		0.042	0.051	0.049
3.75	0.123	0.159	0.141		0.047	0.04	0.032		0.13	0.122	0.14		3.75	0.071	0.085	0.07		0.051	0.052	0.055		0.062	0.053	0.066		3.75	0.065	0.086	0.077		0.043	0.029	0.033		0.046	0.064	0.053
4	0.154	0.208	0.18		0.04	0.037	0.033		0.137	0.132	0.158		4	0.084	0.098	0.078		0.053	0.055	0.059		0.071	0.063	0.076		4	0.073	0.097	0.088		0.045	0.03	0.034		0.051	0.061	0.059
4.25	0.197	0.271	0.232		0.039	0.041	0.034		0.175	0.168	0.208		4.25	0.098	0.111	0.09		0.057	0.058	0.062		0.08	0.073	0.085		4.25	0.084	0.11	0.1		0.045	0.031	0.036		0.057	0.07	0.064
4.5	0.254	0.353	0.295		0.041	0.048	0.035		0.229	0.218	0.275		4.5	0.112	0.129	0.105		0.058	0.061	0.064		0.091	0.081	0.097		4.5	0.095	0.126	0.114		0.047	0.032	0.035		0.063	0.075	0.07
4.75	0.328	0.45	0.37		0.047	0.04	0.036		0.301	0.286	0.364		4.75	0.131	0.15	0.12		0.061	0.063	0.066		0.105	0.095	0.114		4.75	0.109	0.141	0.129		0.049	0.032	0.036		0.072	0.083	0.078
5	0.421	0.568	0.482		0.043	0.041	0.038		0.393	0.371	0.473		5	0.154	0.177	0.137		0.064	0.066	0.068		0.12	0.11	0.126		5	0.124	0.159	0.144		0.05	0.033	0.036		0.079	0.089	0.086
5.25	0.517	0.66	0.58		0.05	0.045	0.041		0.493	0.468	0.58		5.25	0.181	0.207	0.159		0.065	0.069	0.07		0.136	0.125	0.145		5.25	0.139	0.18	0.161		0.052	0.034	0.038		0.09	0.102	0.095
5.5	0.619	0.698	0.687		0.055	0.041	0.039		0.592	0.572	0.681		5.5	0.214	0.243	0.185		0.068	0.071	0.073		0.155	0.143	0.168		5.5	0.159	0.204	0.181		0.05	0.035	0.038		0.102	0.111	0.106
5.75	0.703	0.672	0.751		0.058	0.053	0.041		0.681	0.667	0.775		5.75	0.25	0.283	0.215		0.071	0.074	0.075		0.178	0.167	0.194		5.75	0.18	0.231	0.203		0.055	0.036	0.039		0.115	0.124	0.117
6	0.757	0.648	0.778		0.048	0.045	0.042		0.766	0.744	0.828		6	0.291	0.327	0.251		0.073	0.077	0.079		0.204	0.192	0.222		6	0.205	0.274	0.228		0.052	0.037	0.041		0.129	0.137	0.13
6.25	0.708	0.627	0.728		0.057	0.047	0.042		0.763	0.757	0.821		6.25	0.338	0.375	0.292		0.075	0.079	0.08		0.235	0.223	0.258		6.25	0.234	0.306	0.257		0.057	0.038	0.041		0.144	0.153	0.146
6.5	0.679	0.708	0.702		0.049	0.045	0.043		0.751	0.744	0.827		6.5	0.385	0.426	0.335		0.077	0.082	0.083		0.274	0.261	0.299		6.5	0.266	0.351	0.287		0.057	0.038	0.043		0.16	0.17	0.162
6.75	0.69	0.821	0.759		0.061	0.05	0.044		0.751	0.748	0.862		6.75	0.436	0.48	0.379		0.08	0.084	0.085		0.318	0.305	0.346		6.75	0.301	0.409	0.324		0.057	0.039	0.043		0.178	0.179	0.178
7	0.788	0.925	0.859		0.052	0.052	0.047		0.805	0.779	0.913		7	0.494	0.536	0.426		0.081	0.086	0.086		0.366	0.354	0.399		7	0.337	0.479	0.364		0.057	0.04	0.043		0.198	0.196	0.196
7.25	0.867	0.988	0.924		0.061	0.054	0.046		0.881	0.84	0.974		7.25	0.559	0.597	0.478		0.083	0.088	0.088		0.416	0.407	0.453		7.25	0.377	0.565	0.419		0.057	0.041	0.044		0.222	0.217	0.219
7.5	0.931	1.042	0.984		0.088	0.054	0.048		0.949	0.921	1.028		7.5	0.628	0.671	0.534		0.085	0.09	0.09		0.465	0.465	0.506		7.5	0.428	0.672	0.487		0.059	0.041	0.045		0.248	0.238	0.243
7.75	0.987	1.081	1.047		0.057	0.048	0.047		1.002	0.988	1.071		7.75	0.708	0.759	0.602		0.088	0.092	0.092		0.523	0.529	0.566		7.75	0.482	0.783	0.576		0.059	0.042	0.045		0.276	0.262	0.27
8	1.034	1.087	1.087		0.059	0.05	0.048		1.045	1.037	1.098		8	0.801	0.845	0.675		0.089	0.094	0.094		0.585	0.613	0.641		8	0.545	0.884	0.686		0.064	0.043	0.046		0.309	0.291	0.3
8.25	1.07	1.088	1.108		0.058	0.049	0.049		1.07	1.061	1.106		8.25	0.881	0.92	0.765		0.092	0.096	0.096		0.646	0.694	0.715		8.25	0.62	0.967	0.792		0.064	0.044	0.047		0.342	0.322	0.334
8.5	1.075	1.084	1.102		0.058	0.05	0.05		1.067	1.061	1.104		8.5	0.964	0.988	0.857		0.093	0.098	0.098		0.735	0.812	0.799		8.5	0.705	1.031	0.887		0.062	0.044	0.047		0.381	0.359	0.372
8.75	1.075	1.084	1.099		0.077	0.051	0.051		1.069	1.059	1.103		8.75	1.025	1.036	0.937		0.094	0.1	0.1		0.823	0.934	0.883		8.75	0.802	1.095	0.97		0.064	0.045	0.047		0.424	0.401	0.416
9	1.071	1.081	1.093		0.074	0.051	0.052		1.068	1.06	1.1		9	1.065	1.061	1.003		0.097	0.102	0.102		0.9	1.013	0.951		9	0.898	1.155	1.036		0.066	0.046	0.048		0.472	0.45	0.464
9.25	1.07	1.082	1.093		0.061	0.053	0.053		1.069	1.063	1.101		9.25	1.084	1.083	1.041		0.098	0.104	0.104		0.965	1.074	1.015		9.25	0.985	1.193	1.096		0.067	0.046	0.049		0.522	0.501	0.516
9.5	1.063	1.075	1.085		0.062	0.05	0.054		1.064	1.06	1.094		9.5	1.09	1.091	1.065		0.1	0.107	0.106		1.02	1.114	1.061		9.5	1.049	1.223	1.143		0.067	0.047	0.05		0.577	0.559	0.574
9.75	1.059	1.073	1.08		0.063	0.052	0.056		1.059	1.056	1.091		9.75	1.094	1.095	1.079		0.102	0.108	0.108		1.061	1.143	1.101		9.75	1.101	1.234	1.178		0.068	0.048	0.051		0.642	0.622	0.639
10	1.058	1.07	1.078		0.064	0.07	0.058		1.057	1.055	1.086		10	1.097	1.101	1.087		0.106	0.11	0.109		1.097	1.168	1.126		10	1.15	1.232	1.198		0.07	0.049	0.051		0.716	0.699	0.716
10.25	1.057	1.07	1.077		0.064	0.08	0.059		1.057	1.055	1.087		10.25	1.094	1.099	1.087		0.106	0.112	0.112		1.118	1.178	1.142		10.25	1.173	1.225	1.203		0.072	0.049	0.052		0.818	0.788	0.816
10.5	1.058	1.074	1.084		0.066	0.086	0.06		1.061	1.062	1.092		10.5	1.092	1.098	1.087		0.108	0.114	0.113		1.131	1.177	1.145		10.5	1.178	1.217	1.199		0.069	0.05	0.053		0.909	0.886	0.903
10.75	1.055	1.071	1.081		0.067	0.056	0.072		1.058	1.059	1.089		10.75	1.086	1.096	1.086		0.109	0.115	0.116		1.133	1.171	1.144		10.75	1.174	1.209	1.192		0.073	0.051	0.053		0.983	0.973	0.968
11	1.056	1.073	1.083		0.071	0.054	0.059		1.06	1.063	1.092		11	1.088	1.102	1.09		0.111	0.117	0.117		1.137	1.166	1.147		11	1.177	1.205	1.188		0.073	0.051	0.054		1.042	1.059	1.022
11.25	1.056	1.075	1.085		0.068	0.056	0.059		1.061	1.065	1.092		11.25	1.082	1.094	1.084		0.113	0.119	0.119		1.139	1.161	1.146		11.25	1.174	1.197	1.183		0.071	0.052	0.055		1.101	1.122	1.082
11.5	1.063	1.081	1.089		0.069	0.056	0.061		1.067	1.072	1.099		11.5	1.072	1.087	1.077		0.113	0.12	0.12		1.134	1.155	1.135		11.5	1.169	1.186	1.177		0.072	0.052	0.056		1.141	1.167	1.129
11.75	1.059	1.075	1.079		0.07	0.063	0.06		1.057	1.065	1.089		11.75	1.067	1.082	1.074		0.116	0.122	0.122		1.129	1.146	1.132		11.75	1.167	1.176	1.172		0.072	0.053	0.057		1.159	1.188	1.149
12	1.055	1.072	1.074		0.071	0.057	0.062		1.052	1.06	1.085		12	1.061	1.079	1.072		0.117	0.124	0.124		1.125	1.134	1.125		12	1.163	1.166	1.165		0.073	0.054	0.057		1.164	1.196	1.156
12.25	1.072	1.089	1.096		0.08	0.1	0.069		1.071	1.083	1.104		12.25	1.057	1.075	1.066		0.119	0.125	0.126		1.12	1.127	1.118		12.25	1.158	1.158	1.159		0.078	0.055	0.057		1.164	1.194	1.156
12.5	1.073	1.09	1.096		0.073	0.061	0.062		1.072	1.084	1.105		12.5	1.055	1.073	1.067		0.12	0.126	0.127		1.119	1.125	1.119		12.5	1.153	1.155	1.154		0.078	0.055	0.059		1.169	1.194	1.158
12.75	1.081	1.098	1.107		0.073	0.06	0.065		1.08	1.095	1.112		12.75	1.051	1.069	1.063		0.122	0.128	0.128		1.116	1.117	1.11		12.75	1.147	1.149	1.145		0.077	0.056	0.059		1.167	1.189	1.155
13	1.085	1.099	1.108		0.075	0.061	0.063		1.084	1.1	1.116		13	1.049	1.067	1.065		0.122	0.129	0.129		1.117	1.117	1.113		13	1.145	1.146	1.142		0.078	0.056	0.06		1.17	1.19	1.157
13.25	1.088	1.099	1.106		0.079	0.063	0.065		1.084	1.101	1.116		13.25	1.047	1.062	1.063		0.125	0.131	0.132		1.118	1.116	1.113		13.25	1.14	1.144	1.138		0.08	0.057	0.061		1.171	1.186	1.159
13.5	1.084	1.097	1.106		0.079	0.069	0.066		1.082	1.101	1.113		13.5	1.044	1.058	1.059		0.126	0.133	0.133		1.116	1.112	1.11		13.5	1.139	1.141	1.135		0.08	0.058	0.062		1.166	1.18	1.154
13.75	1.088	1.101	1.11		0.087	0.073	0.066		1.085	1.106	1.116		13.75	1.038	1.051	1.053		0.127	0.133	0.133		1.113	1.107	1.106		13.75	1.133	1.137	1.131		0.078	0.057	0.061		1.161	1.174	1.148
14	1.087	1.102	1.11		0.077	0.063	0.067		1.084	1.107	1.115		14	1.035	1.049	1.05		0.129	0.135	0.135		1.112	1.108	1.104		14	1.13	1.135	1.128		0.079	0.058	0.062		1.155	1.168	1.143
14.25	1.093	1.108	1.116		0.078	0.085	0.068		1.09	1.115	1.122		14.25	1.031	1.043	1.044		0.129	0.136	0.136		1.108	1.103	1.101		14.25	1.127	1.128	1.121		0.078	0.058	0.062		1.148	1.158	1.135
14.5	1.083	1.098	1.104		0.08	0.066	0.068		1.078	1.102	1.107		14.5	1.025	1.038	1.04		0.131	0.137	0.138		1.101	1.096	1.096		14.5	1.123	1.122	1.115		0.082	0.059	0.063		1.141	1.151	1.127
14.75	1.089	1.104	1.11		0.086	0.095	0.071		1.083	1.11	1.116		14.75	1.02	1.033	1.034		0.131	0.139	0.139		1.095	1.09	1.089		14.75	1.117	1.119	1.108		0.081	0.059	0.063		1.132	1.143	1.118
15	1.099	1.111	1.118		0.08	0.067	0.077		1.091	1.116	1.121		15	1.02	1.033	1.036		0.133	0.14	0.14		1.098	1.09	1.093		15	1.113	1.118	1.106		0.079	0.06	0.065		1.134	1.142	1.12
15.25	1.106	1.114	1.123		0.085	0.066	0.071		1.097	1.121	1.126		15.25	1.014	1.027	1.029		0.135	0.141	0.142		1.092	1.087	1.088		15.25	1.108	1.114	1.1		0.083	0.06	0.065		1.126	1.136	1.112
15.5	1.102	1.111	1.117		0.097	0.097	0.072		1.091	1.116	1.121		15.5	1.012	1.025	1.027		0.137	0.143	0.143		1.089	1.082	1.087		15.5	1.109	1.111	1.096		0.079	0.061	0.065		1.123	1.131	1.109
15.75	1.106	1.113	1.123		0.124	0.098	0.071		1.094	1.118	1.124		15.75	1.005	1.018	1.019		0.138	0.144	0.144		1.08	1.074	1.076		15.75	1.103	1.107	1.092		0.083	0.062	0.066		1.113	1.121	1.099
16	1.107	1.112	1.122		0.083	0.082	0.088		1.098	1.118	1.124		16	1.002	1.017	1.02		0.139	0.146	0.146		1.08	1.076	1.078		16	1.102	1.106	1.09		0.084	0.063	0.067		1.112	1.122	1.099
16.25	1.109	1.112	1.122		0.083	0.085	0.072		1.099	1.12	1.122		16.25	1.001	1.016	1.018		0.141	0.147	0.147		1.08	1.072	1.079		16.25	1.101	1.105	1.089		0.085	0.063	0.067		1.108	1.117	1.097
16.5	1.114	1.119	1.127		0.087	0.076	0.073		1.106	1.127	1.13		16.5	0.992	1.008	1.011		0.141	0.147	0.146		1.071	1.069	1.073		16.5	1.094	1.102	1.084		0.085	0.063	0.066		1.099	1.107	1.086
16.75	1.116	1.119	1.127		0.085	0.075	0.074		1.107	1.128	1.13		16.75	0.986	1.002	1.008		0.142	0.148	0.146		1.064	1.066	1.067		16.75	1.089	1.1	1.085		0.086	0.063	0.065		1.093	1.101	1.078
17	1.112	1.114	1.122		0.137	0.082	0.074		1.101	1.122	1.122		17	0.983	0.997	1.006		0.143	0.149	0.146		1.062	1.064	1.065		17	1.089	1.095	1.082		0.084	0.063	0.063		1.089	1.099	1.076
17.25	1.113	1.114	1.122		0.097	0.074	0.079		1.101	1.124	1.122		17.25	0.984	0.993	1.005		0.143	0.149	0.146		1.06	1.061	1.065		17.25	1.088	1.092	1.083		0.088	0.063	0.062		1.088	1.094	1.074
17.5	1.11	1.11	1.117		0.107	0.071	0.074		1.097	1.12	1.119		17.5	0.981	0.992	1.002		0.145	0.15	0.145		1.058	1.057	1.062		17.5	1.088	1.092	1.081		0.085	0.062	0.065		1.085	1.093	1.072
17.75	1.116	1.12	1.128		0.085	0.073	0.074		1.105	1.13	1.129		17.75	0.978	0.991	1		0.147	0.15	0.148		1.056	1.054	1.062		17.75	1.085	1.092	1.082		0.085	0.062	0.062		1.082	1.091	1.07
18	1.118	1.119	1.129		0.088	0.076	0.075		1.108	1.134	1.132		18	0.974	0.985	0.996		0.148	0.149	0.149		1.049	1.049	1.053		18	1.081	1.09	1.079		0.088	0.06	0.06		1.075	1.085	1.062
18.25	1.112	1.114	1.123		0.107	0.074	0.076		1.101	1.128	1.127		18.25	0.971	0.984	0.994		0.149	0.15	0.15		1.044	1.047	1.048		18.25	1.078	1.093	1.079		0.09	0.06	0.064		1.07	1.082	1.056
18.5	1.103	1.107	1.114		0.111	0.099	0.076		1.092	1.118	1.115		18.5	0.964	0.977	0.988		0.148	0.15	0.158		1.032	1.036	1.034		18.5	1.073	1.092	1.074		0.089	0.058	0.063		1.058	1.073	1.041
18.75	1.108	1.112	1.117		0.089	0.078	0.087		1.095	1.123	1.12		18.75	0.965	0.978	0.989		0.15	0.153	0.15		1.035	1.039	1.038		18.75	1.072	1.09	1.075		0.09	0.06	0.063		1.061	1.075	1.046
19	1.105	1.113	1.116		0.128	0.106	0.087		1.093	1.123	1.119		19	0.963	0.975	0.987		0.151	0.152	0.153		1.032	1.039	1.036		19	1.073	1.091	1.073		0.09	0.062	0.065		1.059	1.073	1.045
19.25	1.101	1.107	1.113		0.126	0.079	0.095		1.09	1.119	1.114		19.25	0.964	0.977	0.987		0.152	0.154	0.152		1.034	1.039	1.039		19.25	1.075	1.09	1.072		0.088	0.06	0.065		1.059	1.074	1.045
19.5	1.112	1.116	1.124		0.114	0.089	0.095		1.1	1.13	1.124		19.5	0.963	0.974	0.987		0.154	0.155	0.157		1.033	1.04	1.039		19.5	1.077	1.089	1.073		0.089	0.061	0.068		1.057	1.072	1.044
19.75	1.1	1.104	1.108		0.15	0.101	0.079		1.087	1.115	1.108		19.75	0.958	0.971	0.983		0.156	0.156	0.156		1.025	1.034	1.032		19.75	1.075	1.089	1.072		0.091	0.062	0.076		1.051	1.067	1.037
20	1.105	1.108	1.116		0.128	0.076	0.079		1.096	1.125	1.116		20	0.959	0.972	0.984		0.156	0.156	0.157		1.029	1.037	1.035		20	1.075	1.089	1.074		0.092	0.062	0.067		1.052	1.069	1.039
20.25	1.108	1.112	1.118		0.093	0.086	0.08		1.097	1.128	1.118		20.25	0.956	0.97	0.981		0.157	0.159	0.158		1.025	1.033	1.032		20.25	1.075	1.088	1.071		0.093	0.064	0.065		1.049	1.067	1.037
20.5	1.11	1.113	1.121		0.141	0.091	0.08		1.1	1.13	1.119		20.5	0.958	0.97	0.981		0.165	0.16	0.162		1.025	1.033	1.031		20.5	1.075	1.09	1.073		0.094	0.063	0.066		1.049	1.065	1.036
20.75	1.11	1.112	1.119		0.147	0.092	0.083		1.099	1.131	1.119		20.75	0.954	0.967	0.977		0.16	0.16	0.16		1.02	1.029	1.025		20.75	1.074	1.091	1.072		0.094	0.064	0.069		1.046	1.063	1.031
21	1.101	1.105	1.11		0.103	0.1	0.099		1.09	1.123	1.11		21	0.95	0.965	0.977		0.162	0.162	0.162		1.02	1.028	1.025		21	1.073	1.09	1.072		0.093	0.064	0.07		1.043	1.059	1.03
21.25	1.101	1.103	1.108		0.144	0.116	0.092		1.089	1.121	1.107		21.25	0.951	0.965	0.977		0.162	0.163	0.161		1.021	1.029	1.025		21.25	1.074	1.09	1.072		0.092	0.066	0.07		1.045	1.061	1.031
21.5	1.109	1.111	1.119		0.116	0.085	0.085		1.098	1.131	1.118		21.5	0.944	0.958	0.97		0.162	0.163	0.164		1.009	1.022	1.011		21.5	1.069	1.092	1.07		0.095	0.066	0.069		1.032	1.054	1.018
21.75	1.108	1.111	1.118		0.135	0.108	0.083		1.098	1.132	1.117		21.75	0.948	0.959	0.972		0.163	0.165	0.166		1.009	1.023	1.017		21.75	1.074	1.091	1.072		0.094	0.064	0.072		1.037	1.055	1.023
22	1.111	1.115	1.124		0.143	0.126	0.085		1.103	1.138	1.123		22	0.943	0.956	0.969		0.164	0.165	0.166		1.005	1.02	1.008		22	1.07	1.093	1.07		0.094	0.063	0.072		1.03	1.052	1.017
22.25	1.113	1.116	1.124		0.155	0.106	0.085		1.103	1.139	1.123		22.25	0.946	0.96	0.972		0.166	0.169	0.175		1.011	1.026	1.015		22.25	1.072	1.095	1.074		0.095	0.066	0.072		1.035	1.055	1.022
22.5	1.111	1.114	1.125		0.151	0.082	0.083		1.102	1.138	1.123		22.5	0.948	0.96	0.973		0.167	0.169	0.166		1.014	1.027	1.018		22.5	1.075	1.093	1.073		0.096	0.068	0.072		1.036	1.056	1.024
22.75	1.112	1.114	1.125		0.146	0.092	0.084		1.102	1.139	1.121		22.75	0.944	0.958	0.971		0.169	0.168	0.169		1.011	1.023	1.015		22.75	1.073	1.091	1.073		0.096	0.067	0.072		1.035	1.054	1.021
23	1.113	1.116	1.126		0.124	0.095	0.085		1.103	1.141	1.124		23	0.941	0.954	0.967		0.168	0.169	0.17		1.006	1.019	1.009		23	1.071	1.09	1.071		0.098	0.067	0.072		1.029	1.049	1.015
23.25	1.111	1.113	1.123		0.148	0.087	0.089		1.101	1.139	1.121		23.25	0.942	0.956	0.969		0.17	0.171	0.172		1.009	1.022	1.011		23.25	1.074	1.093	1.072		0.095	0.068	0.075		1.031	1.05	1.017
23.5	1.109	1.11	1.116		0.135	0.121	0.09		1.098	1.134	1.115		23.5	0.937	0.952	0.964		0.17	0.172	0.17		1.001	1.017	1.003		23.5	1.072	1.092	1.07		0.098	0.067	0.074		1.026	1.045	1.01
23.75	1.112	1.114	1.123		0.139	0.098	0.087		1.103	1.139	1.121		23.75	0.933	0.949	0.96		0.171	0.173	0.172		0.996	1.013	0.996		23.75	1.071	1.089	1.069		0.099	0.068	0.073		1.021	1.042	1.007
24	1.102	1.104	1.11		0.102	0.121	0.086		1.092	1.128	1.107		24	0.938	0.951	0.965		0.172	0.174	0.173		1.003	1.018	1.003		24	1.071	1.093	1.073		0.096	0.069	0.073		1.026	1.046	1.013

## Sheet: Fig3C_Complete_Transport_assays
	Time	water	water	water	+200 μM d-Ala-d-Ala	+200 μM d-Ala-d-Ala	+200 μM d-Ala-d-Ala	/+200 μM RA	/+200 μM RA	/+200 μM RA	+200 μM AL	+200 μM AL	+200 μM AL	+200 μM RD	+200 μM RD	+200 μM RD	+200 μM GP	+200 μM GP	+200 μM GP	+200 μM GG	+200 μM GG	+200 μM GG	+200 μM AAA	+200 μM AAA	+200 μM AAA	+200 μM AA	+200 μM AA	+200 μM AA	+200 μM RF	+200 μM RF	+200 μM RF	+200 μM VY	+200 μM VY	+200 μM VY	+200 μM LGG	+200 μM LGG	+200 μM LGG	+200 μM GF	+200 μM GF	+200 μM GF	+200 μM MG	+200 μM MG	+200 μM MG	/+200 μM AG	/+200 μM AG	/+200 μM AG	/+200 μM GGG	/+200 μM GGG	/+200 μM GGG
	seconds
	0	11925900	1.29757e+07	12145400	8442260	8141760	8278580	8261390	8302780	8160180	8962030	8512780	9246290	8141200	8178840	7980210	10634800	10134600	10800000	11529300	10599600	11470600	8709040	8879510	8915680	11136400	10250800	10936600	13353500	13412500	13536000	12824000	13143400	12342600	12885800	13015600	13227000	12873700	13172000	13076700	12574100	12738200	12370100	11417200	10576500	10637600	11640500	11790900	10561300
	1	11913400	13002700	12147700	8454275	8151790	8273305	8270820	8306690	8146200	8998410	8495360	9236090	8173410	8.18472e+06	7981660	10657900	10129400	10700000	11520100	10570200	11490000	8729890	8916810	8913820	11194800	10230700	10910100	13388300	13410500	13640500	12827900	13158800	12299300	12938600	13027200	13224100	12878600	13170900	13082000	12567300	12721700	12407100	11367800	10566800	10617600	11636200	11683400	10558600
	2	11920200	13041900	12155800	8449265	8146645	8268130	8261580	8309290	8139900	8954950	8472940	9231240	8.19957e+06	8.17414e+06	7989770	10605100	10128400	10700000	11508000	10537800	11492600	8732080	8917620	8940020	11125000	10256900	10972000	13372400	13492100	13663900	12792800	13169800	12266100	12977800	13027800	13185500	12884300	13188800	13037300	12557200	12706100	12360100	11419100	10565000	10621100	11594200	11749700	10573700
	3	11916300	13065800	12153000	8426320	8143940	8273990	8254060	8273960	8120550	8976680	8505380	9173700	8201630	8.15194e+06	8.00494e+06	10631300	10127400	10700000	11508700	10615300	11582600	8798140	8912040	8873740	11117600	10253600	10779200	13391700	13503700	13592200	12818900	13086700	12320200	12936500	12994200	13197400	12892500	13187900	13073800	12546400	12719100	12361100	11420400	10558300	10638200	11555000	11756300	10587200
	4	11918500	1.30401e+07	12152300	8429945	8143255	8260295	8218010	8268750	8113060	8998740	8501670	9155640	8211200	8143860	8006040	10662200	10123100	10700000	11527300	10643300	11544700	8733200	8892750	8881520	11076500	10248600	10822000	13393500	13470900	13584700	12833500	13049000	12230500	12946200	12960000	13194100	12890800	13193500	12976500	12530600	12684100	12353000	11428700	10552500	10623300	11564300	11726900	10587400
	5	11903800	12990900	12147300	8431560	8130770	8252175	8204110	8251560	8104860	8985360	8519990	9197590	8198390	8135900	8026940	10660500	10138500	10700000	11531000	10611000	11528200	8797100	8908490	8882460	11095300	10242300	10803400	13370500	13356900	13590300	12865000	13047200	12234700	12969600	12978100	13191600	12912600	13182400	12856300	12520700	12773200	12329800	11430900	10556700	10630400	11582200	11700900	10564500
	6	11938700	1.29843e+07	12135500	8432430	8142185	8258920	8238970	8258070	8129870	8942270	8449390	9190100	8213930	8128810	8017740	10649300	10148600	10700000	11511400	10587900	11462600	8812090	8913540	8840370	11084700	10251100	10828900	13374600	13343900	13544900	12858900	13050500	12273600	12917600	12995700	13179300	12932300	13210900	12957700	12532200	12746300	12348600	11440200	10553900	10635900	11556600	11702500	10562000
	7	11961400	12971400	12135100	8444005	8153395	8251835	8263020	8256880	8132640	8982910	8437860	9189790	8.17299e+06	8.12916e+06	8033540	10626400	10134100	10700000	11503700	10576900	11488500	8818980	8899080	8820840	11046500	10248600	10840900	13359600	13402000	13618000	12867900	13054500	12326500	12852500	13029600	13197800	12946600	13179400	12891000	12559200	12747100	12343800	11418000	10550300	10636300	11615100	11648400	10571000
	8	11951100	12941000	12137400	8432805	8159525	8254175	8235510	8262670	8126400	8979670	8462370	9212060	8.15726e+06	8.13221e+06	8050250	10571000	10134500	10700000	11486400	10624100	11490400	8752160	8916600	8871100	11047000	10280300	10867600	13390000	13405500	13561700	12866500	13058700	12315300	12874200	13073600	13202600	12955900	13154200	12919200	12561500	12794600	12357900	11388500	10543100	10645400	11522500	11658800	10565500
	9	11965500	12955500	12133400	8422575	8162375	8268950	8232910	8266680	8126850	8975030	8457480	9202830	8160220	8.13346e+06	8041590	10601900	10133900	10700000	11466700	10621100	11494800	8698860	8850450	8876070	11054300	10253600	10817500	13392100	13266900	13611500	12861600	13091200	12303300	12881000	12975000	13173700	12972600	13176600	12907200	12562500	12786900	12342200	11408800	10535400	10637300	11508000	11658500	10559500
	10	11971400	12977400	12131000	8408530	8164845	8270215	8227900	8255970	8130890	8951340	8418710	9154370	8166390	8139380	8.0184e+06	10602000	10131700	10700000	11484300	10625400	11492200	8699730	8946850	8851700	11063000	10232600	10780200	13369400	13220300	13638800	12848800	13159100	12282800	12891900	12948700	13156500	12961200	13166900	12906600	12568300	12778300	12334700	11400700	10541200	10626200	11527600	11684800	10560000
	11	11943700	12983700	12102600	8422720	8155815	8254910	8232290	8260840	8115480	8923100	8443830	9190420	8.15339e+06	8.11903e+06	8006470	10585300	10129500	10700000	11494900	10612800	11466600	8673040	8883890	8882950	11003900	10228600	10744200	13364300	13271900	13626100	12826000	13114500	12259700	12892300	12957100	13153600	12950400	13111800	12888400	12573500	12780000	12319100	11406100	10539400	10619600	11556100	11736200	10563200
	12	11943500	1.29894e+07	12123000	8430330	8145690	8255395	8246000	8282150	8131670	8951880	8459010	9147290	8.14605e+06	8117380	8019980	10602900	10125800	10700000	11452200	10598300	11467500	8674590	8802040	8904540	11062600	10239800	10761500	13366000	13306300	13565200	12817400	13103500	12291900	12902300	12940200	13146600	12948200	13088300	12916700	12560100	12788200	12327200	11450600	10549800	10637600	11479600	11760000	10547500
	13	11919200	12987700	12137900	8415860	8140765	8254520	8242790	8224240	8128890	9016890	8490120	9109220	8.12984e+06	8109490	8018000	10610700	10140500	10800000	11450600	10575800	11469800	8607990	8788330	8891870	11141700	10236600	10716200	13377300	13264200	13553300	12819400	13145900	12291000	12915100	12910500	13148200	12974900	13117600	12995100	12545900	12779900	12324900	11530300	10541600	10631800	11486700	11720800	10569700
	14	11920100	1.30144e+07	12135000	8417885	8137720	8259825	8232790	8221190	8122170	9056970	8456840	9090940	8135130	8.13283e+06	8001380	10603400	10151200	10700000	11480500	10594700	11498600	8637000	8733920	8898800	11134400	10237300	10748500	13358700	13248300	13550400	12841300	13180700	12251400	12912100	12905300	13186900	12975600	13110900	12928700	12537700	12757600	12328600	11502900	10542200	10627200	11461800	11712400	10562700
	15	11910200	12967100	12141000	8417555	8141050	8258050	8237910	8224630	8121610	8943460	8454600	9098240	8140640	8.13143e+06	8031520	10628500	10149700	10700000	11437600	10562800	11505100	8637460	8737090	8910050	11130100	10243300	10745200	13363100	13262200	13510600	12881600	13197900	12323700	12895400	12925300	13176000	12976700	13122300	12924900	12569600	12724600	12320200	11432200	10549200	10628200	11395100	11681100	10567200
	16	11901900	12982500	12151700	8413300	8133955	8261245	8212810	8230570	8135360	8908710	8421920	9079530	8.1393e+06	8.11223e+06	8026390	10592300	10152800	10700000	11398200	10535500	11522400	8661440	8726000	8901790	11120100	10261700	10788900	13375900	13233300	13509100	12821400	13209700	12306600	12888600	12933900	13159200	12975900	13128500	12947700	12562700	12750700	12338300	11442000	10539800	10629400	11430800	11669100	10570400
	17	11907000	1.30234e+07	12150300	8406345	8127590	8259735	8223720	8250390	8112290	8989620	8423270	9075960	8159650	8.13144e+06	8029860	10583500	10161400	10700000	11378700	10576100	11531900	8675160	8755480	8900980	11107000	10247500	10769700	13346500	13245800	13542100	12818100	13205500	12360300	12893300	12940400	13161200	12965200	13125400	12981300	12552000	12737100	12356500	11503100	10536600	10640100	11398600	11665000	10586700
	18	11927400	1.30175e+07	12137700	8402570	8130290	8265535	8225130	8267910	8091670	8937820	8400780	9086130	8168240	8125270	8020220	10604400	10159400	10700000	11408000	10573600	11513400	8678950	8782320	8897220	11059600	10239100	10810400	13349600	13333700	13584400	12845400	13283300	12239600	12894800	12950300	13203900	12958100	13111600	12982900	12537200	12737100	12365900	11486700	10541300	10626300	11444700	11656200	10595300
	19	11912400	12977800	12128900	8410785	8125825	8261185	8227160	8265910	8103720	8868070	8403470	9085160	8.15551e+06	8.13336e+06	8033210	10605100	10134900	10700000	11419300	10564500	11562600	8611800	8807210	8827460	11042100	10248100	10808000	13344800	13235400	13597700	12848100	13257300	12260300	12889600	12930200	13182800	12959900	13118900	13018000	12531700	12730900	12372500	11501300	10544300	10626000	11494600	11650000	10563100
	20	11929900	12991900	12127100	8404365	8128800	8262395	8213770	8249180	8113400	8877430	8409460	9048400	8159930	8126190	8036200	10603200	10111600	10700000	11456000	10544700	11541200	8615940	8769760	8865380	11003000	10243000	10888200	13365100	13263400	13532500	12860700	13186300	12298400	12890300	12963800	13157800	12967900	13119500	12975000	12516500	12755500	12354400	11514400	10539400	10628800	11511400	11664800	10570100
	21	11926700	13015700	12132100	8402120	8133090	8261210	8220710	8246630	8109790	8866570	8411730	9071830	8146890	8134790	8027690	10621400	10100900	10700000	11429500	10536800	11484300	8613780	8746290	8910430	10987700	10252600	10852400	13360700	13250100	13514100	12869600	13159000	12270800	12884200	12932500	13159700	12961800	13081400	12980800	12525700	12743600	12372200	11487100	10538600	10652000	11491100	11664700	10569900
	22	11914300	13033300	12145200	8407685	8130250	8257960	8205150	8247530	8109150	8933860	8395560	9057890	8.11763e+06	8124540	8.03472e+06	10596600	10105900	10700000	11437800	10553900	11467500	8589720	8715570	8847680	10967500	10242400	10848000	13371800	13239400	13503200	12854700	13125800	12261600	12876900	12898500	13154300	12953300	13091100	13002600	12551000	12734500	12363200	11469900	10534700	10645000	11515200	11701900	10559400
	23	11907500	13030300	12144300	8402405	8130695	8258885	8220670	8244230	8110360	8940690	8408210	9080310	8102010	8109310	8029080	10604900	10108900	10700000	11401400	10550200	11462600	8634670	8721020	8831750	10974100	10245200	10765200	13376800	13252500	13508700	12828000	13109100	12254400	12880000	12889200	13167900	12966300	13116500	13019900	12537100	12733400	12363500	11458400	10533900	10649800	11539200	11700200	10571500
	24	11903300	12997000	12140600	8398580	8120415	8262540	8214760	8258050	8117720	8957190	8398340	9085920	8112650	8118800	8.04389e+06	10556600	10100700	10700000	11380200	10552600	11461900	8601000	8698790	8815140	10969300	10674900	10711300	13358200	13289200	13507100	12827400	13069000	12254900	12898400	12925600	13139000	12973800	13108000	13047400	12539600	12736000	12355500	11394100	10540600	10621100	11532800	11686900	10563300
substrate	25	11916200	13094400	12319100	8480070	8122915	8288475	7998850	8360220	8481170	8904000	8402220	9092500	8225080	8121790	8036470	10586100	10106400	10900000	11255600	10961000	11343500	8615790	8666120	8796300	10980900	10608800	10566900	13426600	13305600	13542900	12828900	13420200	12307600	12914000	13040400	13121800	12979000	13151500	13029300	12626000	12745700	12480400	11464200	10543300	10635200	11355200	11735100	10435800
	26	11926200	1.28095e+07	12228800	8511820	8085525	8219785	8002510	8215540	8071370	8915970	8285760	8967720	8560120	8311630	7998170	10656200	10225100	10600000	11247700	10610400	11397800	8552180	8565550	8720580	11028700	10598200	10535100	13185700	13238300	13561300	13070800	13632300	12591400	12927900	12798800	13220900	12971600	13131800	12901900	12657500	12813300	12382000	11287500	10531000	10563400	11289000	11570200	10411200
	27	11988700	1.27925e+07	12213200	8444840	8072550	8215695	7975920	8148310	7875160	8955020	8266390	8949530	8428370	8.16188e+06	8.0031e+06	10588900	10111400	10600000	11262000	10584000	11408900	8516460	8553490	8661990	10995600	10601300	10548600	13178400	13157700	13545700	13178700	13647100	12782000	12930900	12807200	13156800	12889400	13131000	12863700	12557200	12830700	12400400	11256500	10446600	10536200	11248900	11478200	10453300
	28	11991500	12811100	12215400	8394540	8075175	8211945	7973810	8131140	7860790	8903400	8264510	8958600	8.38533e+06	8133040	7.99321e+06	10585200	10090800	10600000	11265200	10559800	11401600	8508100	8584820	8670730	10977000	10590600	10543700	13194700	13192700	13508500	13286100	13681500	12799700	12924900	12788000	13095000	12915300	13148200	12845200	12537900	12844000	12420600	11244200	10473000	10547700	11249800	11412800	10488100
	29	12003900	1.28673e+07	12223300	8359670	8077395	8196790	7972060	8117850	7868030	8854160	8288040	8937500	8.36033e+06	8127610	8002600	10552800	10098800	10600000	11287800	10554000	11361800	8510450	8640730	8668360	11018100	10609800	10557300	13204700	13146000	13511000	13275200	13720200	12801500	12729600	12796400	13151900	12919300	13147800	12805400	12532600	12836500	12421000	11237600	10488700	10548500	11282300	11408000	10498500
	30	12015800	12875200	12226200	8347480	8078680	8198770	7967260	8113510	7867480	8902180	8291330	8935580	8345390	8132140	7998740	10521000	10094600	10600000	11292400	10567500	11371800	8495650	8615180	8659870	10945600	10605200	10581000	13189200	13130500	13515400	13273400	13704400	12816200	12736800	12793500	13146900	12929900	13110000	12828200	12529200	12822100	12414400	11246300	10488400	10545000	11257000	11396000	10486500
	31	12022100	12868700	12203700	8343810	8079580	8195160	7947570	8096940	7899460	8871520	8286450	8919480	8325370	8126880	7982680	10511200	10100200	10600000	11294800	10554200	11335700	8504420	8623930	8650900	10953300	10600000	10591400	13198400	13162000	13515100	13279000	13643000	12848300	12745600	12772500	13171900	12899300	13103700	12779900	12521800	12808400	12412000	11227800	10486800	10545200	11272600	11401500	10471600
	32	12018500	12850200	12227300	8351000	8074500	8198690	7957210	8090520	7913310	8894140	8293300	8958050	8321590	8114420	7986470	10483600	10101600	10600000	11311400	10563500	11298500	8513400	8655370	8630590	10962100	10609700	10571800	13205200	13108400	13507900	13279900	13663700	12850600	12833200	12802300	13165600	12908700	13103400	12776600	12528100	12792600	12420800	11242900	10492600	10560900	11235000	11368100	10454700
	33	12023700	12841800	12231000	8346040	8081945	8198245	7961170	8077670	7912880	8877770	8292020	8927690	8318430	8.12675e+06	7987590	10491400	10118700	10600000	11279700	10560200	11301500	8481890	8618410	8617300	10922900	10603200	10565900	13188800	13126100	13508900	13274000	13702800	12821900	12851600	12784100	13166100	12918800	13127500	12772200	12512800	12773700	12421000	11236300	10490500	10565400	11171000	11406200	10452100
	34	12032400	1.28454e+07	12227700	8348600	8082125	8193325	7964990	8090370	7898400	8871220	8284530	8906480	8326180	8.11333e+06	7994580	10502600	10097200	10600000	11292800	10551500	11315400	8510810	8596020	8609560	10919000	10593600	10505100	13190700	13155800	13538700	13253000	13723500	12819900	12824300	12809900	13174600	12924200	13140200	12729100	12521700	12771800	12414800	11253000	10501800	10555900	11186000	11404700	10437900
	35	12043200	12861200	12227700	8340135	8076110	8195300	7942560	8089510	7877340	8886570	8281750	8922920	8335700	8103270	7984260	10488400	10091400	10600000	11268200	10566100	11330600	8513160	8637740	8634310	10936600	10594900	10506700	13200900	13151100	13624400	13279500	13707700	12813000	12786500	12767800	13157500	12914700	13141400	12727200	12538300	12765800	12460100	11252600	10501000	10552600	11196700	11392100	10438400
	36	12004600	12838800	12224700	8341170	8070130	8186185	7944250	8076880	7881840	8865270	8288520	8916450	8.32245e+06	8117670	7990570	10475400	10093800	10600000	11265300	10562500	11287600	8507810	8664630	8647850	10936500	10592400	10514900	13199300	13145900	13527400	13289000	13686800	12815100	12754300	12760600	13133300	12908600	13157700	12792500	12517000	12755600	12473400	11218400	10507100	10545800	11196800	11383600	10445800
	37	12014800	1.28314e+07	12230900	8340025	8068260	8188095	7947440	8068480	7903150	8841470	8306670	8959100	8310840	8113230	7982860	10470700	10097200	10600000	11241300	10562000	11266300	8491650	8624170	8620820	10976500	10605100	10549800	13204900	13152900	13525300	13270700	13660200	12827400	12756500	12758400	13078700	12912900	13159100	12826000	12509400	12771900	12435500	11217500	10500400	10541500	11194700	11383700	10443600
	38	12029700	1.28458e+07	12226900	8348860	8067490	8185260	7964490	8080200	7897050	8868210	8352810	8935730	8314930	8101960	7992330	10486000	10098800	10600000	11262800	10526200	11280600	8442770	8574090	8600870	10989700	10601700	10590700	13214600	13179200	13514800	13253500	13707700	12829100	12787000	12754400	13092700	12930500	13144000	12805700	12503000	12781300	12429600	11218300	10508300	10549200	11231300	11423200	10446800
	39	12036500	1.28258e+07	12223000	8348550	8064795	8190640	7952440	8071280	7900720	8873330	8362970	8921210	8.33727e+06	8097930	7.97979e+06	10512900	10085900	10600000	11294300	10544500	11273400	8462820	8575480	8606040	10940100	10602800	10519600	13221100	13187800	13496100	13270000	13660800	12831300	12851400	12788400	13087100	12922100	13134200	12785100	12500900	12792300	12423300	11206800	10501000	10543700	11221000	11403900	10447600
	40	12027600	12800500	12230900	8343315	8065900	8194065	7972360	8082970	7893260	8838790	8355550	8918390	8.30864e+06	8092110	7985890	10501700	10074300	10600000	11271800	10525700	11280900	8462190	8599730	8632580	10942200	10602300	10515900	13211900	13184000	13487700	13266100	13649200	12829100	12899900	12772400	13107600	12916700	13131800	12780500	12522100	12799100	12424300	11150200	10501200	10551900	11198400	11398100	10442500
	41	12034700	1.28069e+07	12236700	8350315	8069220	8189500	7962530	8106450	7890740	8821300	8354070	8909320	8.29031e+06	8099420	7987630	10488400	10080700	10600000	11253100	10536600	11316300	8449460	8627490	8621990	10950400	10603500	10499800	13218200	13129000	13484800	13267900	13670400	12845300	12894700	12734000	13110700	12924400	13139800	12795100	12537900	12793500	12439300	11152100	10498600	10554300	11186400	11373700	10461500
	42	12021500	1.28593e+07	12223200	8348030	8072865	8186880	7963280	8094930	7878230	8845870	8360510	8892390	8283640	8.10132e+06	7983380	10495000	10083400	10600000	11246500	10539400	11329500	8466200	8613190	8618620	10989900	10582700	10524700	13213400	13113700	13484500	13252800	13677500	12824500	12791700	12758200	13092800	12919600	13125000	12720400	12526800	12794000	12440000	11164100	10504700	10547500	11173100	11350400	10448800
	43	12027300	12868600	12210900	8348425	8069845	8190190	7974540	8102630	7886750	8856040	8356230	8913920	8279140	8105300	7.98269e+06	10488100	10072000	10600000	11283000	10536600	11340800	8460160	8630590	8582130	10947000	10584900	10500900	13226200	13152500	13472000	13272600	13725600	12825500	12713200	12768400	13087500	12914100	13132300	12725300	12515300	12794300	12425500	11164200	10510400	10557400	11160700	11348100	10455100
	44	12033600	12872400	12213200	8348710	8074000	8190960	7970630	8096410	7888280	8832990	8379050	8919460	8286940	8.11358e+06	7982470	10475100	10112300	10600000	11278800	10559700	11320600	8450940	8608530	8575170	10968800	10583000	10500600	13204900	13134300	13484100	13246000	13674000	12814500	12713600	12777600	13076700	12918800	13126000	12717400	12493300	12801500	12421200	11161500	10491800	10558400	11205800	11327300	10441500
	45	12025900	1.27846e+07	12224500	8343360	8066795	8187015	7961720	8103550	7887670	8802140	8362010	8915420	8274010	8096900	7.97897e+06	10478300	10093000	10600000	11249900	10556800	11299100	8460290	8613950	8588140	10975700	10593200	10516900	13213700	13084600	13508600	13244500	13679600	12819000	12712800	12775100	13078400	12919500	13117600	12781200	12497600	12813500	12447700	11174400	10498700	10555300	11241500	11325500	10442800
	46	12034450	12791800	12226080	8344640	8064100	8184855	7949440	8101700	7881000	8798530	8363100	8913550	8307960	8120540	7.99577e+06	10471100	10065500	10600000	11270500	10552500	11333200	8463130	8574530	8577810	10984300	10584200	10522900	13186200	13118700	13518400	13267850	13684700	12818050	12705900	12773910	13077100	12912900	13124200	12779075	12513120	12814700	12427900	11172400	10482100	10554800	11245100	11330700	10442100
	47	12035910	12805190	12222810	8344040	8060965	8184495	7936540	8099090	7873870	8815930	8355900	8910560	8.30671e+06	8115150	8015010	10469200	10070100	10600000	11249100	10552800	11326500	8463590	8562580	8591930	10937200	10592700	10515400	13212300	13149100	13568900	13255750	13688150	12827550	12703500	12764645	13113200	12982620	13126000	12746350	12496160	12822200	12408550	11141400	10491800	10548800	11239100	11347700	10452400
	48	12016000	12899690	12227540	8342420	8058765	8188455	7937140	8101280	7882310	8820800	8365650	8933910	8299220	8112880	8.01402e+06	10463300	10079700	10600000	11258800	10536300	11322200	8457230	8567510	8574710	10938400	10584700	10511200	13210300	13151200	13559700	13251750	13681000	12818300	12718400	12745435	13179500	12996660	13123200	12748220	12485280	12828350	12417550	11134500	10491100	10561200	11260500	11347100	10459100
	49	12019150	1.28566e+07	12239130	8401070	8057625	8178580	7984850	8074750	7873120	8821220	8367440	8922940	8281460	8100330	8.00823e+06	10436700	10070200	10600000	11249300	10541300	11333700	8457450	8576630	8567660	11013500	10559400	10531200	13211300	13135300	13514500	13254350	13686250	12812200	12723000	12747390	13132100	12958380	13122600	12776780	12485920	12816950	12400150	11152200	10614700	10555800	11208300	11389800	10447200
valino	50	12180480	12837140	12247450	8314345	8056735	8177965	8271240	8058800	7874000	8828300	8371790	9188860	8246500	8078800	8.15248e+06	10440100	10081400	10700000	11244000	10665300	11317100	8783290	8706360	8586490	10952500	10049100	10536500	13281200	13212900	13485300	13244950	13662400	12847650	12706800	12777565	13084400	12934020	13119900	12741335	12502400	12804200	12395500	11159000	10799800	10548800	11191200	11440400	10418200
	51	11997890	12890350	12511710	8263940	8217685	8192740	7966400	8533250	7855480	8628530	8555300	8976760	8.07226e+06	7.96758e+06	8.19755e+06	10424600	10048100	10400000	11224200	10317300	11246400	8458830	8328430	9109610	10718900	9990400	10341000	13075200	13200700	13438600	13288050	13693800	12895350	12764600	12804595	12882600	12959340	12932200	12786810	12638720	12951050	12815200	11260500	10510700	10661100	11108400	11448700	10417900
	52	12019150	12850980	12271080	8256950	8060285	8073755	7929250	8133620	7751900	8580160	8249350	8908620	8064040	7.89969e+06	7958240	10310200	9965220	10400000	11153000	10289400	10918500	8103220	8258300	8066750	10566500	9964180	10302600	13041600	13012800	13387500	13225800	13582950	12820850	12724100	12634765	12939200	12965820	12818200	12731050	12521440	12694700	12316750	11026300	10467800	10444100	11093100	11382300	10399700
	53	12027360	12826230	12282100	8252840	8050030	8078355	7895700	8097080	7709680	8558610	8204110	8892300	8025470	7.85895e+06	7.89959e+06	10284300	9926590	10400000	11100300	10236700	10915100	8058210	8230020	8068940	10582000	9931180	10271200	13033800	13008700	13337900	13211200	13597050	12804400	12610200	12570845	13001700	12939060	12798400	12613665	12506720	12600800	12290350	10973700	10448800	10417600	11083900	11338800	10379000
	54	12021960	12827690	12265790	8246490	8035560	8070415	7875450	8066500	7684690	8586360	8187270	8864820	7991410	7837350	7.86387e+06	10280600	9895830	10400000	11083500	10190900	10893400	8041090	8235990	8105530	10538400	9897930	10227700	13018500	12999900	13326400	13206500	13595550	12786950	12635000	12552910	12906100	12868740	12905500	12601255	12467200	12557600	12252550	10921400	10415100	10400700	11044000	11330200	10354900
	55	12015330	12830280	12255440	8244720	8028685	8066365	7850170	8036120	7675570	8598000	8160970	8817470	7947010	7816420	7842820	10233200	9864620	10300000	11032600	10169900	10868900	8015390	8184110	8098380	10474100	9876760	10185500	13011900	12963200	13347300	13200700	13594400	12766200	12620200	12532340	12873100	12861900	12932100	12592075	12432640	12546650	12260350	10883300	10396400	10382500	11041400	11321400	10334700
	56	12027590	12827130	12241940	8232725	8017600	8056285	7833310	8031760	7650250	8557240	8135740	8790490	7924210	7806120	7824240	10206300	9827480	10300000	11022600	10155800	10842100	7987250	8180850	8204330	10450600	9830860	10154500	12996200	12979100	13300500	13208050	13584550	12775500	12596400	12501910	12857600	12823620	12917500	12573800	12407360	12514400	12227050	10870200	10365200	10361200	11010600	11280700	10317200
	57	12037830	12790340	12203800	8229600	8013120	8053410	7817840	8010400	7627760	8537680	8110070	8780380	7911300	7.79476e+06	7801250	10159400	9797280	10300000	11012300	10120300	10823700	7985100	8162610	8211000	10440200	9799170	10110300	12983600	12934400	13269400	13193050	13564000	12765200	12577400	12483550	12842900	12800100	12901200	12559860	12395680	12503450	12192850	10848200	10352300	10334700	10971800	11237000	10305200
	58	12022750	12787750	12231030	8223990	8011755	8049520	7780890	7995900	7624570	8528530	8077370	8752820	7898350	7787020	7789370	10122900	9769930	10300000	11012100	10086500	10807100	7981350	8133760	8194400	10412800	9772670	10098200	12989000	12898800	13250300	13185900	13519300	12753750	12529900	12455755	12826800	12779820	12888700	12549490	12382400	12488600	12167650	10821700	10331700	10327400	10953000	11198700	10283900
	59	12020050	12788880	12234850	8220550	8039235	8064320	7776750	7990590	7607630	8505110	8062560	8739000	7876720	7770850	7765820	10084500	9752170	10200000	10971100	10044400	10769300	7977620	8127350	8173530	10394000	9753910	10070400	12960400	12900200	13245300	13179450	13457650	12750850	12509400	12457965	12821600	12764580	12865900	12518295	12357120	12480800	12155650	10804500	10311400	10292100	10931400	11145200	10252400
	60	12002390	12753780	12239240	8217115	8032980	8067795	7759170	7961720	7596070	8498660	8059660	8734110	7847550	7748020	7761690	10053200	9722660	10200000	10943300	10008800	10743000	7966250	8097190	8170370	10334800	9724850	10016400	12957300	12870900	13269500	13172700	13464100	12734100	12526100	12428640	12803800	12734220	12854300	12495430	12337120	12470450	12113350	10799000	10292700	10282100	10915800	11118200	10239900
	61	11996090	1.27574e+07	12223150	8224210	8036100	8067070	7739140	7947840	7571460	8484450	8043170	8713940	7.82575e+06	7.73646e+06	7733060	10031400	9689090	10200000	10908400	9989550	10719400	7946580	8057200	8154950	10306900	9710780	9991110	12949000	12869200	13282100	13162700	13491100	12725250	12499700	12414445	12820800	12709140	12822000	12493560	12316000	12467750	12085900	10788300	10273700	10255000	10897300	11089700	10213400
	62	11992260	1.27499e+07	12215730	8225195	8030725	8062800	7725310	7911650	7556610	8455220	8013930	8690330	7795510	7712990	7725240	10015100	9664120	10200000	10880700	9966970	10696200	7924580	8088590	8155020	10291200	9693620	9990190	12932900	12866000	13280200	13160600	13514550	12714150	12440400	12384950	12822400	12686220	12799800	12459220	12283360	12424250	12100750	10766400	10256400	10238300	10885200	11088600	10194300
	63	11975950	12747480	12213590	8212620	8030700	8062190	7702970	7901830	7537500	8438480	8009580	8670160	7.76914e+06	7693670	7.68729e+06	9987850	9644900	10100000	10852400	9928070	10678000	7922390	8086640	8159750	10299400	9679570	9955250	12912900	12856200	13280800	13157500	13504450	12703800	12423800	12362425	12783900	12661620	12773200	12437290	12268800	12384350	12086500	10726300	10233600	10218600	10865600	11063900	10182300
	64	11973030	12748260	12196380	8214120	8028985	8062005	7683800	7881150	7527890	8441540	7992510	8664330	7735090	7670080	7.67097e+06	9967520	9605910	10100000	10830500	9906840	10664900	7909570	8078740	8135460	10276000	9656810	9925440	12914400	12825900	13292500	13122350	13483550	12702950	12432400	12352820	12746700	12651660	12777200	12402610	12233920	12321050	12062350	10701500	10220200	10199100	10886900	11043000	10187200
	65	11958850	12724980	12180290	8199590	8024540	8061935	7668360	7869250	7505930	8423200	7990620	8646450	7716660	7.6576e+06	7648030	9944460	9583670	10100000	10816900	9871490	10639500	7884210	8059620	8110340	10253100	9638840	9873700	12894400	12819100	13338600	13150900	13470100	12696600	12415300	12349165	12732600	12641460	12774600	12378980	12214720	12299600	12026650	10673800	10195200	10183900	10880500	11042500	10158800
	66	11951990	12700560	12179050	8201320	8018100	8055785	7660820	7855470	7489050	8404540	7979680	8636460	7714870	7654970	7650020	9901740	9541990	10100000	10790700	9860770	10570800	7873260	8053660	8114930	10198800	9615000	9856940	12890800	12825200	13326100	13140250	13421000	12697850	12383400	12337180	12744000	12610980	12740000	12374305	12187040	12303650	12000100	10662900	10177100	10172800	10855900	10994200	10123000
	67	11951310	1.26813e+07	12165660	8197150	8016370	8049200	7654290	7838080	7477420	8382700	7937670	8612470	7700280	7640750	7628530	9875810	9501910	10000000	10750500	9827290	10541800	7864230	8048190	8106920	10185000	9594050	9846300	12882300	12788000	13237700	13135450	13407750	12688650	12316700	12321540	12731000	12592380	12697700	12362915	12163840	12283550	11988100	10661500	10165800	10144800	10846600	10959100	10098400
	68	11947710	12709000	12160380	8192500	8011875	8047200	7628340	7812810	7453520	8373060	7929700	8599890	7.69419e+06	7637130	7613890	9877410	9477620	10000000	10732500	9801690	10517700	7859860	8013450	8100950	10155700	9599990	9830880	12870300	12778200	13236200	13136700	13414900	12681500	12273900	12307090	12737400	12591180	12678700	12344895	12149440	12261800	11980000	10679500	10152900	10133200	10800300	10953700	10089200
	69	11942760	12717440	12148790	8189390	8013665	8046315	7615600	7808600	7436210	8388570	7940050	8575020	7668340	7621130	7602330	9846220	9439490	9970000	10712200	9796300	10477500	7831650	7992390	8081200	10137700	9576610	9798650	12872100	12763700	13272400	13125850	13434850	12670900	12284300	12286775	12711400	12555300	12655300	12308600	12115040	12243950	11949700	10657700	10133500	10122500	10776400	10943600	10069200
	70	11922060	12707540	12135180	8182735	7998330	8045070	7585940	7795830	7430150	8348130	7921040	8563160	7645410	7606240	7.58334e+06	9828600	9417090	9950000	10689100	9764120	10455000	7814060	7989410	8066840	10113200	9562320	9766180	12856100	12745200	13244100	13118500	13437200	12653000	12296500	12260680	12708200	12556260	12657700	12300100	12097760	12223400	11933350	10598500	10116700	10099800	10762800	10926500	10065000
	71	11918690	1.26785e+07	12136530	8179750	7992580	8038460	7567730	7782280	7407280	8326170	7917490	8548100	7.64265e+06	7.59607e+06	7567540	9804790	9389030	9930000	10670400	9728330	10431400	7792590	7971520	8072970	10069500	9541960	9767460	12850000	12734200	13233000	13112600	13427850	12650850	12280100	12243510	12681100	12520140	12628100	12284290	12082400	12237350	11917450	10594800	10107800	10087400	10730000	10928200	10057200
	72	11901590	12685830	12124150	8173435	7989025	8038310	7566000	7763090	7392110	8315000	7906280	8536940	7.62479e+06	7582200	7547270	9788470	9383160	9900000	10633600	9702520	10401800	7770430	7978140	8057040	10058000	9533750	9739760	12844800	12734900	13218000	13107950	13392750	12646650	12269100	12232375	12636200	12468780	12620100	12276895	12074240	12244850	11903950	10561100	10090800	10068000	10730200	10922000	10042100
	73	11902710	12682900	12121110	8169530	7991840	8030395	7545100	7764290	7387880	8309270	7888850	8520650	7612710	7575720	7.5399e+06	9768860	9348450	9890000	10631100	9685080	10370400	7769910	7962340	8065940	10044800	9517930	9719700	12835500	12735400	13242200	13098550	13378900	12632500	12264100	12215205	12656100	12441060	12601700	12255305	12059520	12253250	11874100	10541700	10077000	10060000	10720600	10923400	10041900
	74	11900240	1.26874e+07	12107610	8162290	7986175	8023890	7543310	7748710	7374410	8288890	7886770	8509300	7581080	7555230	7509650	9751690	9324480	9860000	10620000	9657360	10359400	7768160	7950540	8065570	10036300	9501240	9672990	12814700	12723300	13243000	13093800	13369200	12629400	12252600	12190385	12645700	12419940	12591100	12257770	12037920	12221000	11851000	10533900	10060100	10033500	10691000	10908700	10016100
	75	11889780	1.26799e+07	12099740	8159820	7980990	8020715	7525070	7733790	7367640	8288110	7867530	8500420	7582440	7.55548e+06	7499240	9723850	9313030	9850000	10585000	9641060	10341900	7757950	7940810	8045840	10018400	9484310	9650750	12805800	12707100	13211500	13089200	13369200	12620500	12232700	12164545	12615400	12394620	12562900	12255220	12039360	12194300	11847250	10521100	10046000	9994440	10674700	10880800	9993110
	76	11889660	12623730	12090060	8155920	7978225	8012905	7510950	7725770	7362520	8264000	7849800	8490270	7571810	7.54438e+06	7478670	9694080	9287660	9820000	10554300	9619330	10323400	7727610	7931060	8053080	9998430	9473830	9636800	12795600	12702000	13235600	13079350	13361500	12622100	12213800	12151710	12594300	12364260	12566400	12238645	11996480	12168500	11819350	10527300	10021100	10022800	10676000	10862600	9970590
	77	11881900	12616860	12082530	8151025	7969130	8010435	7500040	7697670	7352900	8272800	7855890	8476470	7.55095e+06	7.52657e+06	7.47354e+06	9658370	9266120	9820000	10543300	9604510	10298400	7725510	7931270	8047130	9965540	9477910	9623910	12782400	12693200	13241500	13080550	13354900	12614300	12186800	12186815	12585300	12348060	12542100	12208045	11975520	12173150	11812600	10507500	10017000	10019500	10672300	10838500	9966000
	78	11873240	12601340	12079260	8152145	7972715	8008860	7496200	7684510	7339780	8252260	7842260	8460760	7539620	7515800	7.46118e+06	9640060	9243410	9800000	10518800	9577610	10278900	7712170	7916970	8027400	9945550	9460340	9614430	12784700	12683800	13208100	13071450	13351100	12606450	12189900	12144910	12571400	12338580	12522000	12214845	11953280	12160850	11789950	10481400	9997240	10015500	10655100	10847700	9950600
	79	11866150	1.26045e+07	12061260	8149380	7974070	8004215	7475430	7675510	7328590	8228240	7817140	8460550	7504320	7.49111e+06	7448240	9593140	9219170	9780000	10489500	9554490	10272200	7701440	7894780	8022840	9927250	9461320	9585990	12788800	12695800	13150400	13064300	13355950	12593500	12180000	12116605	12555400	12310980	12506300	12193000	11941920	12113300	11777800	10463700	9975410	10005500	10618400	10840200	9937820
	80	11861430	12603480	12066330	8149530	7971835	8003360	7468250	7656290	7321290	8222700	7808720	8442270	7.48831e+06	7476350	7.43555e+06	9570160	9194850	9760000	10473700	9531760	10246200	7683940	7880140	8012830	9923520	9434900	9584780	12761400	12679600	13152600	13062450	13372300	12589550	12164500	12099265	12534200	12299340	12481400	12160955	11913600	12058400	11749750	10445700	9966630	9995420	10616700	10839500	9920650
	81	11864800	12619900	12062280	8141110	7965605	8002585	7441550	7656330	7306350	8196240	7785630	8428190	7479970	7468990	7.40761e+06	9550820	9182450	9740000	10458300	9514410	10232900	7675810	7862960	7996390	9932130	9405010	9538210	12762000	12667100	13169000	13056400	13384900	12576750	12123900	12081670	12505100	12280860	12478900	12142170	11892960	12035900	11742550	10452500	9956010	9978840	10608400	10834400	9916740
	82	11851300	1.26166e+07	12061150	8139820	7955260	8007990	7431960	7647790	7289700	8215260	7787560	8413660	7469690	7465840	7.39603e+06	9522140	9164160	9720000	10447300	9493750	10215500	7664830	7861900	7996110	9918740	9390880	9532370	12748700	12642900	13157700	13055000	13383500	12581850	12114900	12093060	12497500	12255300	12459800	12131545	11884480	12009800	11718850	10433400	9934980	9965870	10604000	10781000	9884740
	83	11856250	1.25997e+07	12052040	8135795	7952825	8009175	7420720	7618230	7269730	8216380	7787220	8400750	7.46606e+06	7.45988e+06	7405790	9519620	9144760	9690000	10401900	9459520	10193700	7654210	7866570	7993400	9886950	9375380	9548240	12751500	12615100	13155900	13047100	13374700	12581600	12089100	12084220	12480800	12295020	12441500	12120750	11863840	12040100	11691850	10414900	9925550	9949880	10600500	10768200	9879700
	84	11848940	1.25964e+07	12042250	8131805	7950850	8009325	7405180	7605540	7257910	8193760	7764070	8388170	7.44593e+06	7445390	7392930	9521390	9118310	9680000	10381100	9442380	10171400	7642300	7858150	7969350	9867720	9363210	9502450	12726800	12605500	13138600	13051800	13355500	12576000	12086700	12048180	12468100	12271980	12425100	12122195	11846400	11980850	11685700	10399700	9913900	9953700	10592800	10728500	9884250
	85	11835890	12588400	12040450	8123385	7947550	8003065	7388170	7590460	7246490	8179640	7769210	8377740	7.43088e+06	7435090	7374910	9508980	9100510	9660000	10357900	9424240	10152100	7643320	7844970	7959180	9861230	9344030	9477740	12720200	12626600	13130700	13047900	13343350	12556450	12083000	12032540	12462200	12262020	12414300	12072725	11824480	11957150	11670100	10393900	9903170	9927330	10593600	10715900	9856920
	86	11843430	12577150	12030550	8116960	7941730	7998815	7376090	7584140	7234040	8177740	7762150	8355190	7416710	7422150	7.35178e+06	9484570	9074620	9630000	10348900	9401550	10129600	7617210	7835040	7956090	9845840	9336780	9461090	12710700	12629100	13117100	13034300	13342350	12554300	12085000	12019535	12456700	12254940	12405900	12046545	11804960	11942300	11680000	10384600	9892970	9921710	10554300	10711000	9848720
	87	11828690	1.25685e+07	12023460	8115270	7936240	7993035	7368510	7575440	7226410	8158680	7744820	8356170	7419090	7.42387e+06	7350350	9458440	9053980	9620000	10319700	9389440	10114100	7614560	7819680	7930180	9824430	9323930	9454510	12705600	12595600	13119100	13036200	13311750	12560450	12073300	12001855	12413100	12207180	12381000	12045100	11788320	11895200	11669350	10379000	9876150	9904360	10529800	10695000	9841660
	88	11830260	12564780	12012330	8108235	7927970	7995255	7359980	7559190	7205530	8150570	7735460	8346160	7.39704e+06	7.40622e+06	7329020	9438900	9034410	9600000	10306200	9360200	10091500	7600310	7804650	7937070	9813410	9304430	9413300	12696400	12571500	13125700	13035550	13315700	12556150	12061700	11967855	12411000	12160140	12371500	12025805	11769120	11875400	11660950	10371700	9871580	9893490	10520300	10659100	9827110
	89	11821600	1.25562e+07	12011650	8102690	7924435	7990570	7339610	7547610	7191940	8146240	7721220	8344420	7379850	7389540	7324740	9421440	9013940	9580000	10302100	9347040	10054900	7600160	7817930	7937020	9805240	9303520	9409480	12692300	12565500	13147700	13032300	13323800	12536250	12037500	11969555	12394300	12146460	12343200	12008805	11751840	11867750	11646250	10344900	9862290	9883720	10508500	10656200	9826990
	90	11817100	12538230	12009960	8097910	7927710	7985505	7333350	7533850	7187910	8150580	7709840	8340960	7.365e+06	7379130	7318850	9393740	8977620	9550000	10262000	9321550	10060400	7585550	7796370	7924310	9786220	9303330	9393980	12690300	12576300	13117100	13028400	13360200	12534600	12003300	11983155	12385500	12138660	12333400	11996055	11745280	11857550	11636050	10328400	9845330	9864060	10506500	10671400	9795390
	91	11802030	1.25251e+07	11999610	8091950	7923715	7983745	7329780	7518790	7169430	8129260	7707250	8337800	7359480	7373310	7.3052e+06	9359520	8964930	9540000	10236900	9298600	10027300	7594450	7785550	7909030	9769570	9282870	9374760	12682300	12572500	13128000	13015650	13338650	12530450	11990300	11960205	12383500	12088380	12324200	11983985	11717760	11864000	11620150	10351000	9839490	9855130	10502200	10676900	9795270
	92	11798310	1.25379e+07	11988360	8093270	7924320	7979460	7321000	7506300	7157100	8119820	7717710	8326520	7345630	7361020	7.28802e+06	9347790	8955030	9520000	10219400	9285120	10023500	7583860	7778280	7910680	9747570	9272000	9361060	12698300	12566300	13142900	13015800	13320400	12526300	12007000	11969045	12377000	12052260	12299900	11962820	11684800	11909300	11600050	10340000	9830900	9844430	10484400	10667300	9792020
	93	11814400	12534960	11986790	8086230	7925125	7974685	7306200	7480520	7142830	8112300	7691550	8308550	7325510	7348940	7279520	9343860	8934220	9510000	10202000	9257480	10003900	7574670	7756630	7898540	9730240	9252290	9361880	12690900	12563300	13090900	13008950	13323050	12524300	11941400	11932410	12359900	12044820	12294200	11931880	11685280	11901200	11574850	10322300	9820460	9836470	10474300	10632400	9784150
	94	11793590	12532710	11968680	8081640	7918290	7974805	7298590	7460500	7125220	8102530	7695730	8296140	7316100	7347180	7.26472e+06	9318790	8919080	9500000	10184900	9237990	9986510	7563280	7763480	7892670	9711610	9249850	9339770	12684900	12534100	13098800	12999250	13336550	12523700	11941200	11901555	12354100	12037260	12293600	11931710	11670720	11850800	11568250	10313400	9808150	9824410	10482200	10621500	9785000
	95	11781660	12521910	11964400	8079150	7918715	7971495	7268980	7465740	7120300	8100300	7698760	8299190	7308060	7.33681e+06	7249570	9297930	8890750	9470000	10162200	9228770	9964660	7561090	7763610	7898770	9685360	9234690	9345000	12668300	12521900	13114000	12998700	13340100	12514200	11903400	11890080	12350600	12008100	12275200	11915900	11657760	11822450	11546050	10303300	9781540	9825890	10464200	10628300	9767250
	96	11772890	12505600	11954610	8078670	7917425	7962780	7259220	7446700	7108270	8094420	7670510	8277590	7.29029e+06	7325150	7231090	9275950	8869040	9460000	10146500	9211440	9939120	7553660	7738750	7894620	9672700	9238970	9324480	12653600	12500600	13100600	12998850	13343450	12515850	11896000	11872995	12339200	11995020	12267300	11902045	11631680	11827700	11531350	10285100	9787300	9805380	10437600	10607600	9740650
	97	11764560	1.25291e+07	11957090	8074490	7924050	7961505	7244270	7442730	7097030	8069230	7668180	8258240	7276770	7.31534e+06	7235330	9247040	8839850	9450000	10139300	9194480	9924280	7546990	7731170	7879840	9651850	9236170	9298370	12664000	12487400	13100400	12989450	13358800	12499300	11881100	11868150	12327200	11982180	12250900	11890145	11633760	11841800	11518150	10278500	9782940	9789610	10431000	10597500	9732540
	98	11766030	12525740	11950900	8067060	7923845	7955930	7244240	7430600	7084070	8045870	7655630	8258940	7258700	7.29516e+06	7.21823e+06	9250500	8823380	9440000	10118900	9170840	9914930	7532180	7718930	7861200	9643610	9237630	9277280	12643100	12466900	13046000	12993350	13333750	12503950	11875300	11853360	12285100	11977980	12240500	11889975	11619040	11819600	11524600	10281600	9773770	9782470	10410600	10582300	9726480
	99	11757700	12507060	11939090	8063175	7916555	7952055	7241190	7420720	7070780	8049890	7645540	8268300	7.24749e+06	7288980	7213450	9232090	8798810	9430000	10087300	9171910	9899900	7521540	7705480	7852340	9623930	9226960	9271050	12641500	12493800	13036100	12983250	13316750	12485950	11851900	11834745	12269100	11952540	12224100	11884195	11615040	11793650	11510050	10280300	9771870	9775930	10409300	10557600	9717750
	100	11750160	12505600	11931100	8064785	7907875	7947160	7213130	7404360	7056480	8047210	7639320	8262590	7256680	7292570	7.20993e+06	9216440	8790010	9410000	10082800	9153710	9890480	7497450	7722520	7845830	9629630	9213120	9258610	12620000	12468300	13074100	12977000	13311650	12491450	11854500	11814685	12257000	11932020	12211800	11884110	11607520	11774600	11496700	10252500	9754940	9760420	10413800	10546800	9706770
	101	11755560	12494350	11914790	8062640	7906465	7948800	7206260	7393740	7045880	8039580	7641600	8250470	7.2486e+06	7284380	7190910	9213490	8786790	9390000	10045600	9128000	9878910	7488000	7709960	7841100	9615920	9197450	9256690	12616300	12484100	13077700	12973350	13308200	12492500	11859200	11812220	12246600	11921220	12187600	11863880	11571520	11736200	11484250	10247100	9751900	9751880	10429200	10552200	9706700
	102	11740150	12501330	11918390	8058540	7903765	7947720	7185760	7384020	7036060	8025860	7647930	8239190	7.2306e+06	7275660	7183480	9194880	8755140	9370000	10027300	9107360	9869330	7483930	7684850	7825990	9589010	9180010	9251750	12594800	12432100	13083700	12969900	13325300	12495000	11846900	11815705	12251800	11893740	12186000	11884790	11564000	11720600	11478700	10244500	9744290	9747380	10380300	10532400	9695490
	103	11733180	12499300	11918500	8054825	7894200	7938400	7178980	7383980	7038000	8023250	7620350	8232870	7.22437e+06	7266770	7169220	9194150	8728240	9360000	10019800	9101940	9849040	7477280	7683710	7821650	9555700	9169120	9245880	12601000	12417400	13032400	12966450	13304250	12482850	11850900	11803635	12243100	11878500	12184400	11866005	11560960	11717900	11472100	10226600	9728690	9746990	10360100	10553600	9683320
	104	11720240	12491430	11904660	8049070	7889710	7936880	7168810	7378160	7028970	8020550	7610730	8217380	7208080	7251790	7164120	9157960	8705820	9340000	10005700	9075780	9839840	7474550	7668940	7807770	9545500	9167970	9216960	12596300	12403700	13012000	12962050	13292550	12478750	11841700	11795645	12227100	11870340	12167700	11848835	11528640	11707550	11443000	10216900	9719500	9734320	10348600	10546000	9678940
	105	11726310	12481190	11894310	8055050	7888305	7934170	7156190	7354270	7008420	8005010	7628520	8223700	7.20603e+06	7251330	7.16061e+06	9123530	8695010	9330000	9977230	9072420	9832890	7461440	7673000	7822760	9536730	9148260	9215850	12583900	12390700	13005400	12961200	13261900	12478000	11834400	11776180	12218300	11855700	12160800	11836255	11514080	11645000	11435800	10210000	9716240	9718190	10343700	10534100	9658120
	106	11719450	12476910	11895890	8046915	7884060	7931470	7154720	7340400	6998380	7984080	7621260	8213100	7.19377e+06	7235200	7.1431e+06	9117410	8679390	9320000	9966390	9058160	9823390	7452520	7675790	7799300	9522740	9135500	9191400	12582400	12391200	13040100	12960700	13256900	12473150	11814500	11767510	12189100	11851740	12150400	11822655	11506240	11616350	11431750	10205600	9709200	9705850	10345800	10506800	9649080
	107	11708200	12478040	11894540	8036040	7878250	7931975	7134520	7331490	6995650	7989350	7616840	8208870	7192260	7235360	7136470	9095450	8656280	9300000	9959030	9036130	9790610	7447390	7661060	7802990	9525210	9121260	9172310	12586600	12393600	13054500	12952450	13262600	12466250	11786000	11755695	12156900	11824260	12144600	11808205	11512960	11609000	11416450	10188000	9707280	9698750	10340200	10491800	9646460
	108	11703480	12475110	11890710	8032470	7871455	7928780	7134180	7316440	6996810	7972370	7615650	8198740	7.18634e+06	7230370	7126470	9082820	8644330	9290000	9936580	9035680	9777740	7435620	7656820	7787590	9516480	9109860	9161710	12575300	12372800	13003500	12960000	13259550	12464500	11748700	11746515	12145500	11815980	12110900	11792310	11479200	11607950	11402650	10178500	9694120	9690480	10330300	10469900	9640650
	109	11696950	12483330	11886660	8029990	7873150	7919715	7114410	7303390	6976940	7963350	7609820	8180320	7168370	7.21688e+06	7112860	9071930	8623710	9260000	9921540	9017400	9776940	7426540	7649860	7782950	9483520	9095610	9161180	12566200	12350500	12980800	12953350	13256650	12459850	11734900	11733510	12149100	11800860	12096400	11794265	11439040	11591450	11401600	10180900	9662430	9687960	10334200	10473400	9634940
	110	11697400	12470390	11881040	8024645	7879030	7917720	7100720	7297190	6966590	7959880	7584810	8187550	7170450	7211130	7092960	9054380	8606590	9250000	9901450	8991300	9771950	7415290	7635030	7765910	9468820	9060780	9154540	12568900	12362100	12982600	12947650	13240750	12458700	11744300	11718125	12136400	11776260	12083600	11794265	11449600	11586350	11387500	10173000	9656870	9676260	10318800	10459600	9624110
	111	11678050	12470280	11867200	8023375	7878470	7919385	7098210	7283870	6955390	7947980	7580340	8173240	7152140	7199390	7.08696e+06	9033180	8596980	9270000	9879390	8976130	9746680	7410460	7625010	7754870	9458210	9040060	9116580	12559200	12342200	13014100	12944150	13234500	12465450	11753100	11719740	12114100	11751900	12081600	11772080	11433600	11553050	11373100	10161000	9648670	9668510	10306400	10466800	9619320
	112	11669730	12473650	11873950	8027280	7870345	7911215	7088080	7270380	6940960	7958180	7576400	8171300	7.14222e+06	7.19473e+06	7086270	9025270	8581680	9250000	9879050	8966570	9742520	7404430	7619720	7752230	9462160	9031130	9125320	12548100	12346300	12990700	12945800	13243600	12460850	11746900	11708520	12106500	11738940	12062700	11768595	11410400	11556650	11381050	10160400	9639770	9652020	10306400	10469200	9628760
	113	11667360	12464430	11861800	8029815	7869650	7906925	7068490	7275490	6930200	7955800	7572800	8168420	7135780	7.18971e+06	7077820	9002770	8562910	9240000	9859110	8954740	9737530	7397410	7612310	7744870	9452270	9019690	9112810	12544800	12352500	13036800	12941800	13245550	12439100	11734400	11707925	12092000	11710980	12056500	11753380	11405120	11577800	11367250	10137000	9637710	9641580	10311800	10457100	9615780
	114	11659600	12456780	11849310	8024500	7864160	7907320	7056290	7267960	6921420	7943700	7560800	8156580	7125760	7177810	7059730	8989480	8552810	9230000	9847020	8933640	9722770	7393370	7601460	7735500	9425380	9011310	9094270	12542600	12328200	12988400	12942700	13235950	12442200	11697000	11694665	12080200	11698020	12046700	11747770	11391520	11554700	11358400	10134300	9620260	9641780	10286600	10451500	9592380
	115	11650150	12456100	11851560	8022295	7857940	7903950	7056920	7256380	6912800	7926830	7547770	8152680	7122460	7178360	7052480	8979690	8533060	9210000	9831000	8920700	9700280	7398210	7595470	7721910	9422520	9004720	9076260	12538700	12334800	12978100	12934550	13226850	12437350	11663100	11689650	12059800	11676900	12037400	11747600	11390080	11539550	11352400	10130600	9619490	9636040	10278700	10435100	9582040
	116	11657350	12445640	11839300	8017025	7846190	7900785	7047700	7235500	6896450	7924240	7549860	8134190	7.11264e+06	7167150	7042210	8976980	8500540	9200000	9812370	8908920	9683950	7380360	7587460	7721190	9429450	8995570	9074230	12519900	12326000	12970300	12928900	13223900	12440450	11647500	11667295	12054800	11654580	12039600	11729835	11377920	11543750	11337700	10115700	9610100	9635740	10262900	10442500	9567150
	117	11643740	12440460	11831880	8022595	7840290	7900700	7039690	7227990	6896850	7924460	7544710	8139020	7.08986e+06	7148460	7.03875e+06	8946480	8497360	9180000	9793900	8890770	9671180	7381470	7588740	7720370	9392950	8984010	9054180	12529000	12318400	12966000	12925450	13205450	12432950	11642200	11659220	12046800	11639580	12012300	11715470	11351200	11529350	11327500	10117800	9604430	9624360	10246900	10410000	9563820
	118	11635080	12439790	11828840	8012260	7838640	7895205	7021190	7220010	6888850	7903560	7542810	8131910	7074160	7137760	7.04034e+06	8936830	8497190	9170000	9774220	8876270	9637310	7364260	7577080	7718070	9383370	8971390	9054710	12504700	12316200	12981300	12926450	13219200	12428350	11623300	11647830	12044100	11638740	12009300	11708585	11350560	11508800	11297800	10106900	9606470	9621580	10255200	10398600	9565340
	119	11635410	12422910	11827600	8008535	7833425	7888500	7014750	7211080	6869710	7909090	7530220	8108370	7069050	7129790	7031960	8923270	8484350	9160000	9760340	8866380	9619940	7354460	7566260	7709730	9381350	8975050	9038510	12506500	12290200	12964900	12919100	13223650	12418700	11610100	11647915	12044700	11625540	12001900	11695750	11339520	11489150	11297800	10100900	9593690	9610390	10266100	10390600	9569130
	120	11639800	12428430	11820180	8003575	7828335	7892215	7007610	7194750	6868300	7903850	7535370	8097080	7.0681e+06	7125260	7025260	8907870	8465690	9140000	9744170	8846280	9598170	7345690	7549490	7702250	9372660	8957090	9032720	12503200	12284900	12961100	12918550	13190050	12436700	11603400	11637035	12032000	11596500	11996700	11682150	11331840	11485400	11287450	10085900	9595390	9606920	10263300	10396500	9562370
	121	11633500	12442710	11820850	8000220	7827430	7885315	7000900	7193750	6852990	7906150	7526380	8100380	7059480	7.11901e+06	7017800	8888670	8451470	9130000	9736310	8841620	9593140	7357670	7561890	7696800	9358490	8951730	9019260	12493100	12305500	12972900	12905450	13185050	12416850	11592200	11624200	12017100	11563140	11985700	11675435	11311520	11481500	11291200	10073800	9591210	9597310	10238500	10372700	9554970
	122	11624840	12461050	11809490	8002150	7821130	7887730	6990570	7176210	6842100	7896160	7514100	8089340	7047560	7108030	7.0043e+06	8872040	8435680	9120000	9723020	8852260	9583480	7357760	7550130	7690930	9356630	8932400	9010890	12492200	12257100	12962500	12903950	13184900	12414450	11600100	11623520	12001600	11506740	11974200	11669485	11298240	11473400	11276500	10053800	9581870	9590240	10235100	10351700	9550510
	123	11612580	12449460	11806340	7988845	7819205	7878115	6984510	7176820	6846010	7890090	7502550	8089960	7041590	7102910	7015460	8880670	8419720	9110000	9714600	8844340	9586380	7352080	7539330	7686780	9344160	8934690	9005630	12481900	12260500	12955100	12902450	13206000	12414700	11593500	11605075	11988700	11410260	11964300	11663705	11285280	11453900	11268100	10066200	9571290	9588920	10218400	10350300	9542500
	124	11615950	12446760	11807460	7992905	7820100	7875080	6972140	7170720	6830990	7875100	7496860	8073110	7.0349e+06	7095350	7004260	8863980	8406370	9090000	9694520	8840640	9538240	7335280	7531150	7675890	9333180	8934230	8993100	12478900	12253500	12964800	12898700	13208650	12419250	11589100	11591475	11987200	11343660	11956800	11652570	11284960	11447600	11263300	10060100	9559000	9577190	10213400	10360100	9536380
	125	11612690	12426060	11803190	7986865	7815025	7871740	6960400	7159210	6824130	7884640	7491230	8074540	7021390	7086230	6993710	8858420	8396250	9100000	9683560	8813680	9528430	7331150	7541600	7661720	9337060	8930620	8978830	12481200	12248300	12927400	12897500	13206250	12406200	11567600	11575155	11981400	11421540	11947600	11649680	11261760	11438300	11250100	10067100	9560790	9570090	10209400	10337000	9545430
	126	11607510	12421560	11796890	7983685	7813540	7872475	6951430	7154130	6812530	7858680	7482570	8070310	7008890	7077760	7006840	8842920	8361260	9080000	9676440	8809170	9509610	7332340	7533280	7653320	9332970	8912890	8966240	12464000	12239100	12919300	12899650	13204550	12401250	11582900	11568865	11971200	11575740	11938700	11643135	11252160	11426900	11250850	10058500	9551890	9561090	10183900	10339200	9537600
	127	11601550	12413240	11788230	7977515	7807240	7865430	6948640	7129430	6802470	7853930	7480890	8051810	7003020	7.07263e+06	6993910	8833730	8347060	9070000	9649700	8795120	9510540	7323340	7541020	7653190	9316610	8904530	8969150	12452400	12231700	12910400	12894650	13213100	12393350	11562000	11560960	11986500	11557980	11933100	11635995	11245920	11421500	11242300	10057100	9545860	9564690	10189700	10337100	9528210
	128	11605830	12400860	11781930	7971205	7803650	7864565	6937070	7125630	6792080	7853230	7465970	8053060	6990170	7064950	6985320	8813720	8337060	9040000	9633780	8773540	9499500	7312090	7524590	7653700	9301640	8899430	8954760	12458400	12229000	12862900	12893600	13228250	12386100	11525200	11559600	11959100	11563260	11932400	11643815	11230080	11429150	11228350	10050200	9547040	9550800	10173100	10314200	9520660
	129	11598850	12393100	11772700	7972170	7804725	7857505	6919730	7120420	6790120	7852660	7476040	8048470	6972550	7.04782e+06	6974780	8811020	8328470	9040000	9634110	8778670	9487420	7298150	7515710	7640240	9291210	8899370	8952050	12461900	12224100	12847600	12887950	13207200	12383450	11546700	11547020	11958200	11578380	11914100	11645685	11237120	11437400	11231500	10048100	9551640	9544530	10183400	10317200	9512700
	130	11589290	12396590	11782940	7964045	7799825	7858850	6907630	7103490	6778780	7829940	7463260	8038740	6.96834e+06	7044370	6966210	8793080	8319450	9020000	9608460	8766670	9484260	7301180	7505510	7631550	9298010	8900070	8923340	12462500	12225200	12865800	12886350	13197300	12385150	11560400	11535460	11939900	11596140	11906900	11635740	11226560	11417450	11226700	10032800	9534820	9540520	10175400	10325800	9489020
	131	11592780	12392540	11781810	7964580	7803990	7855205	6900870	7105330	6765000	7829570	7451260	8033210	6.96356e+06	7039450	6958960	8774600	8300050	9010000	9599420	8748400	9475150	7286630	7515790	7626990	9290210	8895110	8919700	12450400	12212800	12875100	12887700	13195800	12384400	11539300	11530360	11946000	11612700	11896600	11631235	11204960	11398700	11223100	10017200	9534110	9532540	10178800	10295300	9478560
	132	11578710	12391530	11772360	7956285	7798640	7855715	6888660	7094760	6757860	7809430	7455280	8017160	6.95096e+06	7031090	6948080	8765980	8289680	8990000	9585380	8738120	9461300	7274100	7499940	7629210	9283600	8898740	8920810	12445300	12207700	12883700	12883400	13200300	12388400	11542000	11518290	11930500	11596500	11897700	11609475	11209280	11403950	11224450	10006100	9526260	9525740	10162300	10279500	9476410
	133	11577930	12392540	11767980	7957605	7799640	7847605	6886130	7083480	6758200	7805000	7437580	8022040	6950660	7034100	6942780	8757790	8283940	8990000	9582960	8729000	9451310	7275740	7483420	7626310	9276470	8878910	8900750	12446600	12202700	12866600	12881150	13201300	12379450	11530400	11510895	11938400	11560620	11887200	11592645	11198880	11390300	11219050	10000300	9528140	9524690	10151400	10291300	9471580
	134	11571850	12388380	11758300	7956155	7797055	7848500	6873120	7078860	6744670	7802750	7442730	8010390	6953360	7.03117e+06	6929570	8736940	8264890	8980000	9555930	8709350	9440430	7265500	7475250	7615470	9265950	8876120	8896000	12429600	12190400	12843800	12881950	13204200	12382200	11508200	11501885	11954400	11562300	11881200	11585845	11183520	11394050	11212300	9999280	9518500	9517620	10152200	10279600	9471170
	135	11574440	12377350	11763480	7948920	7786940	7844865	6873010	7076180	6737150	7808630	7427790	8000130	6944670	7.02351e+06	6934000	8727070	8245810	8970000	9547710	8701990	9437400	7254730	7471000	7615150	9260970	8870080	8882030	12419300	12179400	12842600	12880550	13174700	12377950	11482400	11501630	11932100	11554620	11872300	11580405	11169600	11445200	11204050	10001900	9516170	9510730	10148800	10263800	9469080
	136	11566790	12375210	11753910	7947760	7787910	7837670	6868270	7063810	6725710	7794620	7421890	8007120	6.93051e+06	7014120	6907170	8701370	8228580	8960000	9532400	8687990	9413590	7249380	7471710	7605880	9249560	8849830	8885480	12429700	12169200	12836800	12873700	13171700	12386150	11481600	11494490	11932300	11575620	11859300	11559240	11157280	11470550	11192050	9987320	9514630	9507000	10140300	10264200	9462810
	137	11569490	12371280	11753460	7948900	7776890	7835525	6861160	7052060	6721770	7777910	7421060	7985010	6917000	7.00584e+06	6.87732e+06	8689990	8229170	8950000	9512190	8699640	9398500	7248920	7459790	7593090	9229840	8857900	8858610	12416600	12165500	12839300	12872250	13171150	12380400	11421300	11494490	11920100	11541060	11852600	11552865	11167840	11459600	11196850	9986990	9500510	9492670	10120200	10260100	9455180
	138	11565890	12368130	11749980	7947030	7776145	7831050	6853600	7056110	6715300	7779590	7426480	7984220	6913020	7.0016e+06	6866050	8674200	8211300	8940000	9498940	8671930	9394500	7245370	7468150	7584780	9212760	8846740	8862950	12415000	12181500	12830500	12875850	13164350	12372250	11420400	11482420	11913100	11516460	11837900	11554735	11138720	11461250	11185450	9974880	9495340	9490730	10114800	10259400	9448550
	139	11564760	12364080	11747160	7947165	7767255	7831670	6848460	7054150	6705400	7771850	7422490	7980590	6908630	6.99605e+06	6.85917e+06	8670700	8204290	8930000	9496770	8679990	9388350	7238100	7456910	7588150	9229140	8845910	8845300	12409000	12159800	12844100	12875400	13171600	12374050	11415300	11470265	11907200	11469180	11835100	11550570	11144960	11362850	11176450	9953060	9491900	9479340	10101400	10248600	9447330
	140	11549350	12370600	11742550	7941325	7763860	7830220	6821090	7027830	6706270	7755630	7406490	7971470	6.9013e+06	6.9903e+06	6.85122e+06	8654970	8191380	8920000	9471680	8655560	9391850	7224810	7450480	7573460	9216880	8831530	8835100	12404700	12147000	12822600	12873150	13172800	12373100	11413900	11469245	11875700	11452860	11825400	11545895	11128000	11281250	11174500	9958840	9484250	9471940	10104200	10252500	9442550
	141	11550590	12362050	11732310	7940065	7761835	7823510	6822300	7014640	6696660	7753290	7398540	7972660	6890610	6.98248e+06	6.85599e+06	8641490	8177740	8910000	9477810	8636220	9381510	7223600	7438430	7563130	9203770	8846010	8838330	12404800	12141000	12818500	12875100	13174650	12364250	11406300	11458280	11855900	11440380	11834600	11540285	11113920	11273300	11153050	9950090	9481080	9464700	10100300	10234800	9430780
	142	11549910	12357890	11725000	7938925	7759480	7820575	6803620	7013040	6687500	7754750	7391860	7959880	6881290	6971110	6.84909e+06	8646970	8172660	8890000	9459710	8640550	9375170	7218410	7435680	7561250	9190730	8832260	8823550	12392700	12155500	12811900	12864350	13170250	12361250	11390200	11465845	11852300	11436780	11809800	11528895	11101600	11271050	11149300	9954690	9473890	9460590	10093100	10244300	9425490
	143	11541250	12341240	11719150	7931850	7758350	7820520	6785490	7005720	6680720	7743270	7387040	7952270	6.87974e+06	6965750	6.84016e+06	8626550	8161040	8880000	9453270	8642070	9357590	7214900	7428380	7558710	9186970	8831750	8803070	12393700	12154100	12810000	12869400	13151800	12354650	11386500	11451820	11840600	11413500	11806900	11525155	11083840	11255900	11143450	9956840	9464620	9462000	10096500	10239300	9421530
	144	11539560	12337640	11715890	7927290	7753945	7820000	6783080	6992310	6675690	7730640	7382260	7955540	6.86163e+06	6.95831e+06	6.83205e+06	8620240	8137870	8870000	9446990	8616130	9339430	7204990	7434080	7553380	9175440	8822600	8799080	12380700	12159900	12807500	12866300	13141900	12355400	11376600	11438645	11836900	11404500	11793600	11527620	11084320	11206850	11132950	9939250	9461920	9462880	10082000	10224900	9412430
	145	11533490	12335950	11709250	7926920	7754350	7813675	6778730	6986100	6665910	7739730	7373970	7933110	6.86589e+06	6959010	6825990	8605880	8131160	8870000	9427830	8613480	9329610	7197540	7419110	7547080	9165470	8808330	8795030	12379200	12152800	12813500	12862200	13132150	12350550	11367300	11435585	11820700	11429100	11779800	11526685	11077600	11210900	11130850	9930710	9462060	9454790	10084300	10213800	9419370
	146	11529890	12331000	11710040	7927290	7753115	7810400	6774560	6980560	6663360	7733860	7372460	7934960	6.84832e+06	6946640	6.82023e+06	8632020	8128910	8860000	9438260	8601310	9329450	7198400	7413270	7550020	9158290	8811520	8801660	12381100	12149500	12808400	12860750	13126200	12361100	11362400	11433375	11817200	11414220	11776200	11511045	11073600	11212550	11120050	9930740	9455430	9444110	10063700	10212100	9419580
	147	11522240	12323910	11698000	7923715	7750615	7807975	6768540	6964070	6644980	7733830	7367200	7932940	6.8476e+06	6944910	6815090	8599390	8117780	8840000	9412730	8593670	9304310	7181400	7417500	7541860	9144980	8804620	8792970	12368800	12162400	12806400	12860850	13126800	12354400	11358200	11431760	11809000	11365620	11775000	11515975	11067360	11202650	11129050	9929050	9447270	9439670	10052700	10213600	9407150
	148	11526740	12331000	11702500	7915515	7750455	7801575	6768550	6961230	6645550	7720540	7361690	7929720	6833270	6936370	6.80203e+06	8574880	8102570	8840000	9393130	8586600	9284720	7188360	7401980	7544470	9140260	8802030	8773220	12379800	12138500	12809000	12858000	13130400	12357100	11348500	11426405	11790700	11337060	11775400	11506965	11055680	11201150	11122900	9938640	9444330	9443450	10057500	10211500	9399080
	149	11526400	12322340	11696760	7911875	7743200	7800580	6751410	6951290	6643260	7728130	7353860	7922700	6832370	6.936e+06	6807840	8569590	8095170	8830000	9386740	8582900	9284310	7183990	7392770	7526340	9135010	8784120	8765530	12356300	12111200	12807200	12852050	13131800	12343350	11338900	11406685	11803600	11322660	11765500	11498805	11034240	11209400	11117950	9932940	9435460	9430590	10041300	10189600	9391870
	150	11521450	12317730	11694630	7911210	7743795	7797355	6743440	6952310	6624430	7702190	7351970	7912630	6828460	6929020	6.80425e+06	8558140	8090480	8830000	9370430	8567980	9289350	7172820	7388760	7526210	9131160	8776660	8763560	12367400	12121900	12798000	12850350	13123950	12339050	11338700	11390110	11785200	11312940	11751100	11504500	11028800	11197700	11109400	9915680	9436390	9428100	10035000	10195000	9391580
[truncated: 15 more columns]

## Sheet: Fig4_Transport_Assays
	WT									Q310E												Q310A												N167Q												Y41A
		Time	+200 μM Glutathione (red.)	+200 μM Glutathione (red.)	+200 μM Glutathione (red.)	/+200 μM Glutathione (ox.)	/+200 μM Glutathione (ox.)	/+200 μM Glutathione (ox.)			Time	/+200 μM CG	/+200 μM CG	/+200 μM CG	/+200 μM GSH	/+200 μM GSH	/+200 μM GSH	/+200 μM GG	/+200 μM GG	/+200 μM GG			Time	/+200 μM CG	/+200 μM CG	/+200 μM CG	/+200 μM GSH	/+200 μM GSH	/+200 μM GSH	/+200 μM GG	/+200 μM GG	/+200 μM GG			Time	/+200 μM CG	/+200 μM CG	/+200 μM CG	/+200 μM GSH	/+200 μM GSH	/+200 μM GSH	/+200 μM GG	/+200 μM GG	/+200 μM GG			Time	/+200 μM CG	/+200 μM CG
		seconds									seconds												seconds												seconds												seconds
		0	12956500	12282300	12515600	12345900	13630300	12358300			0	10614500	10686900	10322000	10301900	9833920	10073300	10108000	9386560	10627400			0	13645000	12678600	12594500	13439700	12946200	11705300	12878100	13144500	13218100			0	10663800	12386300	10989000	10718900	10242100	11973200	10747600	11756600	11669800			0	9718200	10729000
		1	12957500	12272600	12563500	12361400	13608400	12404600			1	10573100	10875500	10310900	10045600	9862150	10091400	1.01239e+07	9392830	10700900			1	13602500	12695000	12584700	13343500	12919800	11699700	12826900	13235000	13213500			1	10657300	12356600	10987900	10693500	10254100	11950000	10727900	11648900	11572600			1	9577320	10831200
		2	12967900	12300200	12483700	12354300	13579250	12400350			2	10588200	10807900	10252800	9905610	9803720	10128500	10152300	9388030	10792700			2	13635800	12692600	12596000	13388300	12966600	11685400	12820100	13213700	13180500			2	10639100	12345000	11022100	10683100	10273900	11981000	10721900	11608000	11664000			2	9551650	1.07316e+07
		3	12967900	12283900	12518600	12358050	13588850	12369700			3	10484700	10812900	10276500	9832970	9804210	10053700	10035900	9388950	1.06289e+07			3	13649600	12674900	12607700	13499800	12989600	11690100	12834100	13030600	13154400			3	10633400	12331800	10985900	10706600	10280600	12102400	10749200	11643900	11771500			3	9575470	10774700
		4	12968500	12294100	12508400	12363350	13602800	12331150			4	10531600	10734400	10346800	9890440	9791340	10205100	9950230	9387950	10510200			4	13603300	12708900	12624700	13522500	13009000	11654000	12861800	13080800	13101100			4	10658000	12340500	10995200	10677800	10284400	12089800	10757000	11627800	11804900			4	9573470	10904000
		5	12971200	12271000	12534000	12358250	13616450	12358650			5	10586600	10730500	10325800	9892760	9759030	10179700	9998550	9377380	10484400			5	13647100	12761700	12590900	13339400	12971500	11675900	12884300	13121800	13088700			5	10638600	12356300	11003200	10688900	10291800	12074100	10739400	11625900	11750500			5	9631920	10877600
		6	12972800	12269300	12524600	12342150	13607000	12356300			6	10629300	10766800	10303200	9939480	9871050	10112400	9973090	9392210	10500600			6	13604600	12761800	12592200	13290300	13015000	11692700	12987700	13127900	13135800			6	10626200	12347400	11015200	10678400	10227100	12162200	10753200	11611900	11763600			6	9636670	11006600
		7	12970400	12275300	12517400	12342650	13604400	12371400			7	10622000	10624700	10291300	9905280	9845970	10095600	1.0009e+07	9395570	10444800			7	13516800	12765300	12603300	13402400	13020000	11675200	12977000	13064000	13037500			7	10597800	12349400	10969200	10689300	10259200	12028500	10765800	11618400	11749300			7	9635560	10887700
		8	12973000	12247600	12495600	12335100	13599300	12367000			8	10740500	10487400	10307600	9988020	9822530	10089300	9937840	9383070	1.04347e+07			8	13645700	12762700	12626800	13429800	12970800	11670000	12850100	12978500	13090000			8	10601100	12358600	11008100	10689600	10250300	12002500	10746600	11593100	11794700			8	9609330	10847000
		9	12973800	12218300	12485900	12333750	13596900	12359700			9	11016400	10668900	10274100	10141500	9794450	10099700	9937440	9389320	10452900			9	13617000	12726800	12613400	13310800	12867900	11677500	12895400	13056400	13029000			9	10616200	12364900	10982200	10673900	10256600	11990900	10741200	11616500	11723600			9	9563170	10699800
		10	12869300	12233200	12500200	12339350	13606350	12367700			10	10960700	10738900	10232200	10060700	9809070	10028600	9960960	9393360	10462300			10	13640500	12567100	12639700	13248000	12835100	11680600	12970600	13043500	13014700			10	10628200	12364800	10992800	10657400	10253100	12093000	10748700	11612300	11788600			10	9575740	10707900
		11	12852200	12238300	12461800	12330850	13610750	12358250			11	10847200	10609300	10236000	9956250	9814290	10062900	10012600	9388770	10434900			11	13558300	12519000	12633000	13302500	12831400	11679700	12826900	12979100	13061200			11	10607700	12365100	10944100	10708500	10264700	12176900	10753300	11538500	11622400			11	9610660	10663000
		12	12930200	12208500	12471700	12328850	13627500	12341150			12	10607800	10655900	10198800	9964650	9747340	10233300	9961150	9395890	10448200			12	13526900	12536100	12612800	13282000	12880500	11676000	12865000	12933900	13040700			12	10601500	12373500	10939400	10678600	10286700	12044800	10753300	11582300	11574400			12	9619340	1.08031e+07
		13	12924200	12202300	12456900	12348750	13617250	12346800			13	10617900	10740000	10220600	9989130	9743120	10109200	9957550	9391500	1.04442e+07			13	13625200	12601600	12626300	13277300	12853600	11651600	12801800	12973700	12987900			13	10597600	12372900	10951700	10697800	10288800	12033300	10738900	11560100	11576700			13	9622960	10752900
		14	12915100	12236900	12449900	12320100	13616700	12341700			14	10648000	10784300	10193800	9857550	9782730	10117600	9932730	9390790	1.04296e+07			14	13527400	12535800	12617000	13278400	12833300	11637600	12730600	12961700	12982100			14	10592300	12363800	10925200	10689200	10283100	11934100	10753900	11528600	11583100			14	9618670	10699600
		15	12909800	12247800	12560300	12333500	13633400	12338600			15	10662900	10839800	10169300	9859790	9794650	10048200	9889660	9382050	10401500			15	13462600	12536100	12616400	13252000	12830000	11638900	12791300	12994700	12982100			15	10604400	12379500	10907800	10684800	10277200	11909200	10730200	11584300	11526200			15	9598130	10673500
		16	13015100	12214000	12525600	12316850	13596550	12334900			16	10617000	10741100	10210400	9830240	9777290	9904800	9907260	9391930	10415000			16	13428700	12535700	12617500	13333800	12870400	11632900	12776600	12967800	12995200			16	10620100	12404600	10919700	10662700	10284300	11905900	10717900	11610700	11721300			16	9617770	10621500
		17	13243800	12235400	12464000	12322950	13565400	12324550			17	10729500	10636400	10215500	9730800	9784710	9917160	9867990	9395430	10412800			17	13485600	12549700	12659900	13364300	12844000	11619700	12796800	12990500	13007700			17	10638700	12387200	10928000	10664700	10281000	11966900	10722200	11581800	11770000			17	9591000	10579700
		18	13069200	12237800	12400200	12320500	13574300	12336350			18	10738400	10614500	10179500	9757770	9892230	9951200	9863240	9391750	1.03869e+07			18	13438800	12547300	12668800	13366500	12836200	11602800	12859500	13003900	12993000			18	10581600	12376200	10950900	10658000	10276100	12047200	10723800	11491200	11801900			18	9593660	10609800
		19	12974100	12197700	12422100	12334050	13587400	12340750			19	10732100	10669300	10302200	9846690	9906220	9917170	9846350	9389420	10406300			19	13417400	12559400	12642800	13347700	12940400	11611400	12759500	12949500	13024000			19	10593200	12386000	10908200	10667600	10279000	11952200	10734600	11511200	11699300			19	9605290	10672900
		20	13014400	12194300	12468900	12319950	13594300	12321350			20	10756100	10556900	10223900	9808390	9901990	9871360	9861890	9400880	10427400			20	13383100	12563800	12635900	13227600	12962500	11621900	12746700	12933100	12995100			20	10593400	12379600	10946900	10653500	10285300	11974700	10736600	11520000	11593900			20	9558440	10675700
		21	13018600	12229100	12470100	12315050	13581600	12344250			21	10785000	10461400	10203700	9846030	9883870	9888750	9842650	9395760	10399500			21	13416900	12580900	12570600	13206400	12744600	11624200	12780600	12964900	12990700			21	10589600	12376800	10958100	10665800	10291800	11991500	10748400	11485300	11661900			21	9596910	10753800
		22	13015800	12191900	12390000	12315050	13625200	12321750			22	10810300	10408700	10209300	9840000	9801340	9903950	9829550	9395670	10381400			22	13431100	12622300	12621100	13233700	12844400	11623000	12790100	12940800	13015600			22	10576500	12378000	10941200	10655700	10285400	12001000	10738800	11494700	11699100			22	9579230	10851700
		23	12999600	12183000	12419600	12323300	13643300	12337100			23	10824400	10470700	10190800	9895850	9805080	9912960	9848850	9395350	10417000			23	13415200	12604400	12643100	13087300	12828400	11637600	12722500	12940800	13009900			23	10581800	12393800	10884600	10648600	10288000	11930300	10758200	11518700	11691900			23	9568800	10836500
		24	12996500	12175700	12414300	12342700	13630300	12342950			24	10820100	10336700	10188700	9924480	9763640	9782300	9858780	9400020	1.03764e+07			24	13457000	12611400	12647300	13022300	12826100	11627000	12726800	12954200	13013500			24	10600000	12395900	10882700	10656200	10281100	11951800	10725800	11525100	11683200			24	9549200	10870700
	substrate	25	12985700	12122800	12347300	12125800	13573200	12261200			25	10823800	10264400	10351600	9804750	9801760	10141900	9861950	9485820	1.04147e+07			25	13438600	12649900	12597500	12979200	12895200	11679300	12770700	12978100	12995200			25	10615200	12217700	10898100	10485600	10316000	11805200	10651200	11473900	11585900			25	9890480	10793100
		26	12840100	12048600	12316600	12155700	13516350	12217450			26	10590300	10339600	10162200	9918630	9662030	10059000	9861710	9560840	10370800			26	13422100	12667700	12493600	12928800	12957400	11660600	13006800	12903900	12851800			26	10538600	12185100	10881500	10407700	10330900	11495800	10609800	11285500	11734600			26	9606510	10625300
		27	12766600	11934100	12210200	12164150	13487950	12191900			27	10570000	10441300	10187000	9803560	9662800	9924610	10000100	9565680	10294000			27	13277200	12668800	12467300	12943900	12887200	11576000	12946100	12852400	12804300			27	10424100	12156000	10638600	10429900	10267400	11493300	10594300	11241000	11407400			27	9630100	1.05896e+07
		28	12644100	11930400	12116800	12155350	13484250	12185500			28	10579500	10408700	10060100	9750380	9648720	9856940	1.00144e+07	9587670	10260600			28	13160000	12649400	12467200	12929600	12870700	11548500	12857400	12878200	12768700			28	10461000	12109300	10654700	10434200	10166700	11491700	10608600	11206600	11385600			28	9637190	10568700
		29	12579800	11917200	12140100	12155900	13488350	12201650			29	11179300	10282400	10070300	9806500	9626680	9926830	9991090	9585980	10250400			29	13241600	12634300	12502300	12874900	12892000	11550500	12910000	12811700	12803400			29	10454400	12148500	10661900	10424400	10185300	11534400	10623000	11217600	11431300			29	9638130	10571500
		30	12543800	11910400	12114500	12160700	13526850	12223950			30	10700000	10158200	10069700	9808160	9639880	9966150	9965240	9594750	1.02381e+07			30	13201200	12657700	12463100	12839700	12941500	11556200	12800900	12783300	12772200			30	10454500	12146600	10663200	10406900	10204000	11559000	10631100	11264500	11440500			30	9624280	10717100
		31	12517200	11897900	12157800	12160000	13558750	12210050			31	10624900	10261600	10062100	9752730	9671510	9923110	10020900	9591390	10245700			31	13375700	12733800	12410500	12831300	12911700	11554900	12850400	12789200	12780700			31	10464100	12152900	10662500	10410200	10201900	11570100	10646800	11234200	11452800			31	9591550	10586900
		32	12506600	11908100	12154300	12150650	13562500	12195150			32	10604100	10185700	10036000	9805200	9698140	9868810	10007100	9591750	10273100			32	13148600	12752400	12458400	12805100	12949000	11575600	12751300	12807900	12745400			32	10484100	12165800	10675400	10397300	10187800	11531700	10633300	11199800	11386000			32	9608200	10483400
		33	12527400	11883400	12116400	12136700	13532150	12165050			33	10576400	10172100	10074600	9663580	9683190	9860950	10028200	9598990	10267200			33	13100200	12769200	12434400	12792100	12960300	11567700	12796000	12723600	12802300			33	10470500	12181400	10669600	10399000	10184500	11511700	10656200	11180000	11272600			33	9617600	10644600
		34	12552100	11863100	12133400	12144650	13499400	12169200			34	10524400	10189300	10042700	9642340	9677380	9825980	1.00249e+07	9596570	10259400			34	13200700	12780900	12422400	12783600	13017000	11564900	12903500	12730900	12716900			34	10484100	12171400	10666600	10397300	10199700	11463400	10666200	11198500	11255300			34	9626340	10657400
		35	12567400	11874200	12105600	12148850	13501300	12163150			35	10608000	10161700	10027100	9646570	9695200	9816180	1.00337e+07	9594380	10244400			35	13216500	12703400	12424100	12790600	12979200	11576800	12887500	12716300	12759400			35	10489900	12139000	10669700	10398300	10185500	11480600	10654700	11201900	11337300			35	9635740	10572200
		36	12569000	11872000	12161300	12145400	13473000	12157300			36	10612100	10257300	10015900	9643510	9741460	9821700	1.00615e+07	9602820	10239300			36	13171400	12714400	12473800	12786700	12973300	11580100	12887900	12708800	12782300			36	10487500	12129300	10652400	10393100	10187300	11507700	10666200	11209400	11364700			36	9637180	10551800
		37	12582400	11852600	12161100	12151850	13515850	12154450			37	10620900	10192000	10044100	9642530	9764460	9829730	10055500	9597700	10266100			37	13196100	12750600	12472000	12849900	12859700	11574400	12732300	12730600	12770800			37	10498500	12078900	10653400	10400900	10177800	11466100	10685600	11195800	11312000			37	9636800	10568100
		38	12589400	11846500	12133200	12143100	13513400	12154450			38	10574800	10197600	10016800	9612330	9694960	9839900	10028800	9594400	10248300			38	13138600	12768700	12473500	12818200	12737600	11574200	12820500	12749500	12742400			38	10494100	12056700	10658300	10398200	10178200	11479400	10679400	11184300	11309700			38	9658030	10570500
		39	12596700	11839300	12068900	12156100	13470350	12153650			39	10546300	10200700	10017200	9645320	9731290	9778770	10028100	9596260	10232900			39	13094700	12751900	12483000	12794100	12695400	11578200	12833600	12746600	12723300			39	10488500	12061800	10693100	10398500	10174300	11482500	10697400	11210000	11331700			39	9656820	10612100
		40	12612400	11809900	12028300	12156500	13495700	12144550			40	10547700	10182000	10030800	9677320	9727220	9786990	9982950	9596330	10251800			40	13195000	12718400	12450900	12819300	12713100	11561000	12794100	12760500	12756600			40	10489900	12072600	10692900	10374800	10171200	11486000	10668800	11161800	11338900			40	9657490	10631200
		41	12628200	11804100	12068900	12147200	13526700	12142700			41	10553800	10176100	10024000	9695800	9708990	9772190	10065700	9601510	10236700			41	13186800	12664500	12432700	12840900	12651900	11554800	12808400	12773100	12736200			41	10495900	12110600	10672900	10393400	10169000	11514400	10675700	11166500	11307300			41	9669490	10661400
		42	12643200	11803800	12074400	12126300	13514950	12139700			42	10548400	10268200	10015900	9693060	9757090	9933250	10040200	9603570	10212500			42	13176700	12670700	12453600	12824500	12576800	11561600	12841400	12748700	12747000			42	10494300	12097200	10701800	10377200	10176300	11500300	10701500	11180500	11360900			42	9689760	10699000
		43	12651500	11816300	12024400	12137150	13496700	12143900			43	10502900	10299700	10003900	9658860	9731660	9861630	10025400	9608740	10206400			43	13162200	12665100	12487100	12826300	12614300	11558000	12894000	12726600	12749300			43	10512400	12092700	10707800	10365300	10173300	11524400	10692000	11221400	11383900			43	9675850	10724000
		44	12658900	11793100	11991800	12139800	13479400	12148950			44	10455300	10321300	10018700	9686060	9737980	9871910	10028600	9604000	10218500			44	13094600	12666800	12476100	12828900	12656200	11567300	12829300	12762800	12749500			44	10503100	12109400	10699000	10357500	10169900	11544200	10695900	11178400	11382600			44	9683900	10755900
		45	12653400	11789900	12067000	12135600	13485700	12143650			45	10452700	10384200	10001300	9734420	9770780	9866750	10008000	9609640	10235600			45	13107500	12676000	12479200	12786700	12657900	11577800	12790600	12755200	12710700			45	10501100	12082400	10710000	10357400	10173600	11534700	10699700	11160400	11414800			45	9678460	10641000
		46	12666000	11828300	12037480	12135100	13471050	12140450			46	10473600	10379900	9996300	9711190	9748640	9826170	10033840	9614110	10223560			46	13131000	12672700	12420700	12791000	12619100	11571900	12762880	12710260	12775520			46	10525500	12066400	10691300	10334200	10184300	11534600	10703800	11182400	11450100			46	9672890	10590080
		47	12657600	11799400	12004600	12124100	13467750	12132300			47	10515300	10212900	10001100	9735720	9736570	9832890	9978640	9615090	10225100			47	13090700	12663900	12401600	12750200	12609300	11554300	12777720	12682540	12722320			47	10513800	12061700	10717500	10367200	10162700	11499400	10713200	11177900	11452800			47	9653010	10566350
		48	12595320	11807700	11940880	12119100	13476950	12125750			48	10519700	10162300	9978630	9676950	9765750	9831780	9988780	9604670	10255340			48	13115700	12648200	12436600	12736500	12646500	11564200	12759240	12706760	12628380			48	10498500	12045700	10684200	10370400	10153300	11556200	10724400	11116600	11494100			48	9669140	10592440
		49	12535440	11817500	11981440	12119400	13484350	12119000			49	10498700	10156600	10038200	9661380	9747150	9848050	9978170	9613800	1.02877e+07			49	13118800	12652500	12452600	12738600	12649100	11551400	12760220	12701300	12673040			49	10489300	12039000	10700000	10335300	10210000	11529700	10690100	11128800	11381300			49	9688020	1.05982e+07
	valino	50	12435240	11780100	12354400	12065550	13430800	12107400			50	10507000	10170300	10104600	9630660	9679040	9824440	9949380	9816220	10278300			50	13140400	12664700	12419100	12847500	12611300	11657500	12803900	12857260	13023180			50	10494000	11979500	10704700	10137500	10244000	11466200	10652100	11173000	11380900			50	9888630	10467380
		51	12491280	11782800	12166480	12045800	13425050	12069500			51	10428000	10093400	9968100	9792460	9479460	9747780	9783790	9653680	10198500			51	13128400	12601600	12362700	12935000	12613000	11777400	12688260	12710540	12700480			51	10330400	11860000	10648500	10389400	10220900	11486200	10585200	11072000	11606000			51	9677960	10479300
		52	12491520	11660300	12107560	12046550	13422950	12071950			52	10085700	10033000	9926190	9621160	9470830	9704120	9894250	9630180	10130040			52	13072500	12539700	12380800	12827400	12550900	11691200	12656760	12698780	12676400			52	10264500	11937700	10583200	10396000	10214300	11378200	10603900	10897200	11273400			52	9550420	10455680
		53	12484920	11620500	11982640	12046500	13398250	12084550			53	10034300	10088100	9905330	9554110	9515400	9683220	9894340	9590660	10086080			53	13107500	12515200	12315800	12767900	12565100	11655800	12602020	12727620	12605420			53	10271700	11921100	10598200	10372400	10192800	11390300	10602100	10912500	11281300			53	9535040	10454470
		54	12465120	11606600	11888560	12042400	13402100	12072150			54	10169200	9942910	9886020	9551740	9494900	9641940	9844400	9571760	10056260			54	13023100	12546400	12252000	12675800	12602700	11634700	12617140	12616460	12521700			54	10273800	11944300	10604300	10379900	10184800	11376600	10598900	10919900	11266400			54	9518220	10446230
		55	12441240	11584700	11890840	12055700	13404100	12068900			55	10210200	9914980	9825900	9549610	9507600	9584490	9826870	9536110	10058220			55	12857100	12520800	12230200	12665000	12711700	11617300	12518860	12589300	12515540			55	10287600	11961000	10606600	10368300	10185600	11332200	10612800	10942400	11230000			55	9513990	10440030
		56	12413520	11552200	11890720	12057200	13401400	12069500			56	10174600	9930340	9798910	9523870	9466320	9536420	9807020	9515950	1.00511e+07			56	12887300	12519000	12210200	12680000	12671700	11577800	12498980	12527840	12442600			56	10303100	11909600	10606900	10362000	10158800	11277700	10609000	10974400	11212200			56	9503800	10457090
		57	12392400	11507100	11802520	12044800	13391150	12073500			57	10075500	9942030	9762010	9410870	9484560	9533900	9820700	9485610	10056120			57	12907800	12512300	12184900	12690400	12632100	11566700	12492400	12566200	12374280			57	10290900	11859200	10583600	10348000	10152100	11300400	10611800	10958900	11220500			57	9498090	10428380
		58	12369960	11468700	11749840	12043900	13371550	12072550			58	10054000	10008100	9737020	9392570	9445390	9542530	9799830	9461310	9981220			58	12875300	12484900	12167200	12696000	12606400	11549900	12509200	12564240	12341520			58	10291400	11901600	10585600	10358200	10145300	11306700	10619800	10991000	11244800			58	9502860	10445810
		59	12341640	11431400	11728840	12051150	13357550	12059950			59	10103100	9981360	9701850	9357870	9444440	9512480	9784630	9444730	9941180			59	12891100	12471200	12161500	12631900	12556100	11530100	12489600	12508100	12249820			59	10278400	11914900	10579400	10337800	10148300	11312400	10606600	11084600	11258000			59	9509280	10444130
		60	12319440	11387800	11695240	12052200	13350350	12058450			60	10093200	9995780	9676490	9351200	9449180	9490370	9783070	9426510	9894780			60	12826300	12413400	12134000	12640300	12513400	11507500	12479100	12477860	12274740			60	10294100	11913700	10591200	10329600	10137300	11343700	10610000	11072700	11260800			60	9517010	1.04663e+07
		61	12306600	11360300	11680600	12045150	13343800	12054150			61	10051800	9850540	9671880	9345990	9425810	9495800	9763390	9384140	9897190			61	12764600	12382700	12133000	12678000	12528100	11485200	12483160	12458400	12276280			61	10281300	11862600	10591700	10321000	10130600	11338000	10607800	11088700	11253600			61	9503340	10454780
		62	12289320	11347000	11658760	12042850	13354350	12062900			62	9920640	9867440	9634980	9329230	9429560	9500470	9739660	9380940	9820990			62	12838000	12372100	12199700	12674400	12504200	11477900	12462300	12456300	12239320			62	10296300	11824800	10575500	10317500	10122200	11302900	10597200	11093300	11213500			62	9491790	10410740
		63	12262800	11322300	11625160	12048000	13347350	12060350			63	9830960	10030800	9601120	9330810	9430080	9476020	9773240	9340740	9774550			63	12789200	12387300	12161300	12648500	12447100	11464500	12430100	12425500	12231760			63	10293300	11823500	10564000	10294000	10102200	11278000	10589700	11074600	11215300			63	9482010	1.04328e+07
		64	12235440	11303400	11582680	12037700	13370800	12059900			64	9826960	10066900	9581120	9353820	9414120	9481840	9794460	9317110	9774230			64	12766000	12420900	12167700	12582800	12424400	11445800	12352120	12448740	12176460			64	10271900	11812400	10570900	10291600	10099900	11301700	10595200	11089400	11211800			64	9460650	10439660
		65	12198960	11284800	11584000	12028250	13367150	12055750			65	9783780	10070500	9559750	9360870	9431990	9487370	9733160	9291940	9757610			65	12713300	12401400	12076600	12584200	12429000	11449000	12297240	12390920	12159520			65	10267400	11812700	10570400	10293700	10080400	11268000	10594400	11082100	11232100			65	9461020	10424070
		66	12178200	11235600	11546440	12022850	13357100	12052700			66	9785230	9948080	9539330	9306840	9414790	9445800	9704950	9278850	9758300			66	12641700	12395100	12027300	12597000	12447700	11434500	12275540	12354520	12174080			66	10267200	11812600	10571700	10281600	10077800	11276400	10587300	11035800	11250900			66	9459380	10399920
		67	12152880	11225500	11522920	12015650	13331150	12051100			67	9731900	9730900	9503150	9340100	9380150	9422390	9715440	9250090	9740500			67	12614000	12389100	12023600	12551800	12432400	11411600	12281700	12328200	12113880			67	10269600	11811700	10545200	10277000	10067900	11289000	10605100	11049900	11244600			67	9446640	10405960
		68	12134280	11213200	11533360	12020550	13320950	12037000			68	9659020	9721380	9502700	9405660	9386810	9408910	9663600	9224430	9712110			68	12620300	12415400	12006300	12531300	12413900	11388700	12300320	12292640	12101560			68	10261600	11820100	10564500	10239700	10059100	11260500	10592400	11048800	11238700			68	9443370	10394570
		69	12118800	11171900	11464120	12016800	13315700	12034050			69	9661610	9737810	9494900	9332630	9343230	9411390	9635300	9193110	9726520			69	12516100	12410800	11978800	12497600	12452100	11368200	12242920	12292500	12129980			69	10267500	11847200	10562800	10264100	10052900	11259900	10584100	11053200	11196900			69	9441660	10400080
		70	12070680	11136000	11475160	12013150	13307850	12034550			70	9668820	9823500	9431710	9347360	9339980	9411350	9636920	9178830	9687720			70	12532600	12372700	11979400	12437500	12404700	11355300	12241940	12292920	12132220			70	10258600	11836200	10556600	10264800	10047300	11255700	10605900	11047300	11201000			70	9422070	10371410
		71	12077760	11125700	11455840	12010750	13303950	12027550			71	9670790	9838130	9402060	9357390	9343780	9385970	9592150	9147820	9668310			71	12500400	12290200	11974000	12436900	12388100	11348500	12233120	12258480	12077060			71	10257600	11802200	10539500	10260900	10044800	11290600	10583600	11028200	11225300			71	9394650	10332300
		72	12054480	11077300	11443600	12007850	13299850	12019600			72	9656350	9783780	9396240	9346150	9323300	9398710	9569340	9143960	9645880			72	12491000	12252400	12011100	12468600	12373200	11345300	12123780	12233280	12005520			72	10257900	11780200	10544700	10244700	10035100	11269800	10575400	11020500	11229500			72	9406900	10333980
		73	12030000	11059200	11413720	11999900	13276050	12007850			73	9643940	9656000	9365960	9326170	9320210	9373190	9567400	9113730	9604590			73	12550100	12241900	12018900	12473700	12362800	11319400	12184960	12226700	11994180			73	10236000	11767700	10537300	10246200	10024500	11287400	10575400	11035200	11186300			73	9395880	10338600
		74	12021120	11036800	11501440	11988750	13261950	12006750			74	9626100	9594870	9356660	9284040	9294130	9364510	9566030	9073240	9598350			74	12540600	12238100	12009000	12430900	12353500	11317700	12282540	12181340	11982000			74	10251800	11775700	10513000	10230700	10015700	11240300	10570600	11030100	11144300			74	9400590	10333510
		75	12018840	11016200	11470720	11998950	13259800	11994500			75	9586500	9540820	9346640	9196540	9294960	9314790	9530980	9060740	9595410			75	12499400	12229200	11988600	12413400	12303600	11320100	12294440	12151660	11987460			75	10235200	11765900	10512000	10227600	10010700	11243300	10579000	11040500	11223800			75	9397310	10335820
		76	11999760	11002700	11401120	11998350	13255700	11990100			76	9516710	9499620	9334480	9143660	9287660	9310650	9527650	9039980	9574790			76	12464100	12219400	11967100	12448500	12288200	11282800	12269240	12142840	11974440			76	10231800	11740700	10512000	10207200	9995470	11238900	10555000	11005500	11194700			76	9389020	1.03412e+07
		77	11981040	10972900	11382640	11986300	13255050	11986550			77	9457550	9478720	9308430	9139510	9271080	9303550	9532630	9025570	9559290			77	12317100	12235500	11881400	12426300	12256100	11267800	12213100	12116520	11941820			77	10226400	11729100	10489600	10204400	9993060	11242900	10547300	11014500	11163400			77	9397820	1.03266e+07
		78	11947440	10948300	11383720	11988600	13253850	11982500			78	9441540	9440340	9288220	9125200	9249810	9298520	9502730	8995360	9544690			78	12267000	12246200	11865200	12421700	12289200	11257200	12183980	12131640	11906960			78	10223300	11723600	10475800	10193900	9983030	11233600	10553100	10992700	11219100			78	9387210	10304150
		79	11919480	10917700	11317480	11985350	13255950	11972550			79	9451070	9438480	9284570	9107870	9229110	9314770	9475810	8975830	9524300			79	12421100	12241400	11852500	12437400	12288100	11235200	12172220	12131920	11885960			79	10208700	11724900	10490400	10195700	9995140	11256300	10541700	10989200	11279700			79	9373360	10269940
		80	11882880	10907800	11244280	11977000	13261700	11967750			80	9426890	9504270	9262520	9080230	9193710	9299460	9459570	8953960	9486170			80	12460400	12225000	11809500	12355700	12279200	11218700	12115100	12118200	11886660			80	10201800	11734400	10488600	10196800	9982920	11234500	10532300	10989400	11276500			80	9364010	10258660
		81	11858880	10869600	11226160	11972500	13242700	11966700			81	9426830	9520680	9260550	9104220	9194410	9275110	9452500	8932640	9500700			81	12449000	12200000	11802100	12311400	12265700	11195200	12130500	12107000	11852640			81	10197000	11741200	10470300	10178100	9970820	11256900	10530700	10984900	11250700			81	9363440	10270400
		82	11857200	10850200	11221360	11972750	13248350	11959800			82	9397450	9497300	9256370	9142700	9191130	9268150	9443670	8921990	9477110			82	12455000	12190600	11780500	12336600	12271800	11197700	12043000	12047780	11828280			82	10206600	11711800	10460500	10156500	9971010	11236200	10539700	10965500	11252700			82	9351860	10265130
		83	11850960	10844500	11241040	11958750	13246900	11963050			83	9392070	9485310	9254570	9097950	9158820	9248170	9416700	8897560	9435640			83	12444400	12194400	11755900	12316500	12252100	11180600	11978880	12083340	11819180			83	10212000	11712500	10469600	10161800	9980290	11226100	10504600	10979800	11229100			83	9359870	10273940
		84	11831280	10814700	11258560	11957950	13249750	11964300			84	9353590	9500080	9218600	9055630	9161620	9253410	9404180	8879250	9419320			84	12425100	12165900	11751700	12256900	12176000	11165900	11976640	12020200	11773260			84	10210000	11721800	10453700	10175700	9973170	11222100	10513300	10966100	11194200			84	9346160	1.02625e+07
		85	11804040	10804700	11236480	11956050	13253500	11958600			85	9330250	9491660	9197500	9002180	9147770	9232500	9403630	8857590	9405850			85	12401000	12223600	11770800	12238200	12151600	11166200	11989100	11988840	11774240			85	10200600	11726700	10449200	10151600	9967870	11212900	10513800	10957400	11199600			85	9347210	10255570
		86	11781840	10773000	11171800	11948450	13260450	11955450			86	9334300	9500580	9185620	8976860	9130420	9222630	9353490	8815910	9392440			86	12317800	12234900	11765200	12210400	12116000	11166000	11959560	11941100	11772280			86	10181000	11723100	10448800	10156400	9948430	11218300	10503200	10949900	11213900			86	9325580	10249690
		87	11801040	10752500	11229400	11941300	13218900	11950500			87	9256170	9473220	9171290	8986740	9113450	9218470	9322100	8821330	9378020			87	12216000	12242800	11738600	12220800	12111000	11141600	11934080	11916180	11752260			87	10179800	11721900	10429500	10160700	9917580	11207800	10500400	10945900	11183100			87	9318090	10256700
		88	11860440	10722700	11132080	11945050	13233150	11945350			88	9237790	9457640	9158840	8969500	9095330	9227250	9304900	8786930	9358180			88	12203400	12231000	11712500	12207700	12097200	11115700	11917840	11958040	11727760			88	10164300	11725600	10430600	10124500	9913090	11202200	10497600	10934000	11266100			88	9315360	10242100
		89	11781480	10710600	11092720	11944150	13259150	11938800			89	9243090	9452910	9136310	9023930	9085970	9219430	9285530	8778110	9344560			89	12232900	12209800	11680600	12213500	12079100	11095000	11903420	11910020	11723840			89	10172000	11734400	10419600	10137300	9909580	11187900	10531100	10926300	11286300			89	9298730	10242070
		90	11656920	10698700	11113000	11937750	13263900	11935950			90	9244920	9411120	9122900	9021690	9091500	9214060	9269230	8767130	9342110			90	12264400	12232300	11667700	12180200	12115900	11069200	11920360	11873340	11705500			90	10169400	11715900	10430800	10150500	9894570	11204900	10497000	10913800	11238700			90	9308430	10245320
		91	11466120	10694800	11085760	11933400	13271150	11927650			91	9240720	9386210	9109150	8946540	9083660	9191860	9227580	8736310	9343630			91	12197600	12217100	11674000	12189000	12073900	11039500	11943740	11873760	11686040			91	10159900	11714100	10437500	10123700	9875330	11186500	10490600	10921300	11258400			91	9303830	10248110
		92	11398080	10677800	11068480	11926600	13259200	11915500			92	9225970	9352080	9070730	8929470	9062800	9175480	9177990	8717100	9343790			92	12150200	12183000	11643400	12201200	12019900	11030700	11883960	11851080	11695280			92	10158600	11703700	10407500	10112100	9868040	11184500	10481100	10912200	11258500			92	9303230	10252670
		93	11375040	10651100	11038240	11924400	13263950	11921700			93	9208750	9362100	9062570	8931650	9061470	9157540	9200270	8697470	9342960			93	12177400	12135400	11625700	12164600	12004300	11016700	11860160	11808520	11654400			93	10133800	11700800	10396400	10114200	9859370	11180500	10492500	10902800	11233400			93	9282120	10236390
		94	11349840	10629300	11018800	11919300	13254400	11917450			94	9170750	9334700	9037360	8902810	9046490	9142640	9179060	8691800	9313390			94	12092400	12116800	11592200	12111800	11975200	10997500	11845320	11839880	11634800			94	10140200	11706900	10384300	10097500	9855610	11172800	10479100	10882500	11229900			94	9284920	1.02296e+07
		95	11348160	10606600	11024200	11915450	13260300	11910900			95	9155480	9283390	9033310	8865600	9018600	9127600	9192130	8666520	9290120			95	12075900	12104300	11588600	12077600	11974200	11005100	11767760	11811180	11615060			95	10126400	11686200	10392900	10105700	9849280	11177500	10471400	10878000	11255300			95	9264890	10230790
		96	11303280	10611000	10973560	11914300	13238050	11908550			96	9138370	9227570	9038670	8847760	9008000	9146940	9138700	8651190	9280670			96	12115000	12059900	11565900	12085100	11970000	11002900	11765100	11790040	11603020			96	10115300	11680800	10401600	10079700	9847270	11164900	10476400	10891300	11259600			96	9261500	10229240
		97	11280840	10585700	10934200	11910000	13202950	11902600			97	9126420	9319720	9018570	8850740	9009440	9134390	9116530	8634720	9250810			97	12104900	12027800	11553900	12022300	11943100	10977500	11760480	11753640	11582020			97	10122800	11679300	10379700	10089200	9842110	11163400	10468700	10879000	11268000			97	9258640	10208910
		98	11257680	10582900	10928080	11909650	13182600	11896350			98	9108150	9351950	9011350	8862110	8998790	9137150	9116840	8611680	9250250			98	12099100	11972100	11541400	12005300	11951200	10954000	11741020	11736980	11551780			98	10104600	11663500	10372600	10076800	9830670	11150000	10455700	10867000	11259100			98	9265970	10210750
		99	11244360	10553900	10938040	11899800	13172750	11890500			99	9095790	9373440	9012670	8833610	8994390	9105290	9089260	8591870	9219770			99	12084100	11913400	11544900	11981300	11943000	10957700	11777280	11735720	11521120			99	10122400	11647500	10367800	10071100	9813860	11155500	10470400	10857500	11220000			99	9253700	10192210
		100	11217480	10538500	10914400	11899150	13180450	11879700			100	9036450	9337030	8979170	8789160	8978970	9079120	9073470	8581020	9237300			100	12091200	11907600	11534100	11948400	11911700	10930700	11745640	11720180	11523220			100	10101400	11646800	10367200	10042200	9808220	11151400	10451800	10857400	11206700			100	9242390	10192240
		101	11196120	10511800	10919800	11893950	13162850	11878900			101	9021940	9308150	8975350	8765830	8968210	9079690	9044470	8564600	9198830			101	12031400	11887600	11527200	11935800	11914900	10913700	11724080	11687280	11487660			101	10094000	11634800	10350300	10050100	9799950	11132300	10457200	10849000	11213600			101	9240100	10184000
		102	11178360	10512300	10880680	11900650	13159100	11876300			102	8996980	9323620	8966280	8752480	8980870	9066940	9023760	8542840	9183490			102	12040000	11866000	11508300	11920900	11881500	10918100	11709660	11709540	11478560			102	10083800	11631800	10359700	10051500	9785740	11139900	10459200	10859700	11204400			102	9225280	10179380
		103	11145840	10479200	10887640	11895450	13158950	11870450			103	8982450	9226100	8954340	8766780	8964880	9070560	9004400	8536900	9141390			103	11997700	11847600	11500600	11904800	11861400	10898500	11713860	11675940	11485840			103	10082400	11630900	10341900	10052800	9776550	11154400	10441400	10827300	11202000			103	9218240	10165150
		104	11126280	10465800	10878040	11887300	13156100	11869600			104	8991400	9224980	8930260	8762220	8944530	9046560	8991820	8506160	9146230			104	11923400	11836600	11483700	11899600	11855400	10896500	11701960	11640240	11472540			104	10059500	11611600	10339600	10036300	9772490	11126900	10436200	10830500	11219000			104	9218940	10165950
		105	11098560	10447100	10835440	11882100	13156500	11858800			105	8934830	9248450	8908020	8803200	8934210	9034010	8938530	8487200	9136780			105	11890800	11823000	11461500	11882600	11836100	10878300	11656740	11624840	11445240			105	10091200	11648900	10332600	10043800	9784510	11129000	10440700	10819500	11186500			105	9219920	10148700
		106	11073600	10432700	10821880	11881700	13141100	11853900			106	8882180	9258820	8896120	8829120	8922990	9026290	8939680	8472000	9093170			106	11898700	11856400	11423500	11869000	11831400	10848800	11685160	11594040	11433900			106	10074900	11624100	10337000	10038200	9773760	11117100	10444700	10824700	11203500			106	9203030	10138710
		107	11020440	10414200	10807600	11879400	13148400	11851700			107	8877670	9225230	8886070	8782180	8907380	9033550	8917570	8460250	9099010			107	11873100	11914400	11412000	11861900	11844900	10860000	11639800	11589420	11408140			107	10064000	11606000	10317900	10038700	9771480	11129700	10420800	10803900	11200800			107	9206020	10145570
		108	11026440	10406700	10807600	11876250	13137750	11851200			108	8861970	9144530	8883150	8710250	8901980	9014770	8903570	8438250	9089850			108	11818200	11916100	11403200	11862100	11844600	10847500	11545720	11585640	11393720			108	10069000	11598900	10311000	10007400	9774730	11092900	10426100	10801400	11178400			108	9197810	10130480
		109	11028360	10404400	10797040	11872300	13145450	11844100			109	8884910	9019550	8873410	8684940	8882660	9020610	8859330	8417480	9072790			109	11837600	11907100	11393500	11849500	11847100	10822800	11490700	11588720	11370340			109	10060500	11619300	10326400	10008000	9754430	11113500	10414200	10792900	11179800			109	9184040	10125220
		110	11010840	10391100	10773880	11869650	13129750	11841700			110	8872250	9007790	8858400	8687460	8880580	9017350	8859710	8410340	9052380			110	11937300	11917900	11384600	11847800	11836200	10807300	11533820	11568980	11339820			110	10062100	11556000	10295800	10019600	9753200	11115500	10410500	10808000	11177200			110	9156720	10119480
		111	10993440	10357800	10769560	11861300	13170100	11840400			111	8837640	8992780	8841270	8665930	8877360	9011820	8856720	8393260	9029210			111	11912900	11886000	11384200	11840700	11798100	10801800	11534660	11580040	11325960			111	10051500	11528900	10290300	10009100	9756640	11118200	10411500	10777900	11190500			111	9168260	10113280
		112	10970280	10356800	10733800	11859500	13154250	11837550			112	8857300	8991690	8815600	8648460	8861310	8995580	8833920	8371030	9038630			112	11782800	11884800	11378800	11816900	11762300	10793500	11442260	11569960	11308740			112	10046800	11521800	10295100	10009000	9750320	11103800	10415400	10772900	11187400			112	9174640	10120700
[truncated: 38 more rows]
[truncated: 27 more columns]

## Sheet: Fig4_Growth_Curves
4C:			JE2	1mM GSH			JE2 ΔdtpT::bursa	1mM GSH			JE2 ΔgisD::bursa	1mM GSH			JE2 ΔdtpT::ΔgisD::bursa	1mM GSH			JE2	no s
[truncated: 149 more rows]

[truncated: 5 more sheets: figS4_Growth_Curves, fig5_survivalcounts_THP1, fig5_survivalcounts_hMDMs, figS6_infection data, figS7_data]
